# Supplementary material for: Systematic analysis of an evolved Thermobifida fusca muC producing malic acid on organic and inorganic nitrogen sources
Source: Sci Rep. 2016 Jul 18;6:30025. doi: 10.1038/srep30025 (PMC4948018; doi:10.1038/srep30025)
Supplement: Supplementary Table S2 [file srep30025-s2.xls]

## Sheet: Table S2
CLASS
		Table S2 RNAseq results
COG	HOV	HOV-description	locus	locus-description	RNACB1	RNACB2	RNACC1	RNACC2
COG	U	Intracellular trafficking, secretion, and vesicular transport	Tfu_00126	putative integral membrane protein	1	2	3.46	5.09
COG	U	Intracellular trafficking, secretion, and vesicular transport	Tfu_00127	putative integral membrane protein	2	1.58	3.46	4.32
COG	U	Intracellular trafficking, secretion, and vesicular transport	Tfu_00128	pilus assembly protein CpaF	2.32	3.17	4.75	4.64
COG	U	Intracellular trafficking, secretion, and vesicular transport	Tfu_00185	hypothetical protein	6.69	6.29	6.74	7.04
COG	U	Intracellular trafficking, secretion, and vesicular transport	Tfu_00381	sec-independent translocase	9.49	6.75	9.1	9.16
COG	U	Intracellular trafficking, secretion, and vesicular transport	Tfu_00387	SecD/SecF/SecDF export membrane protein	11.58	9.57	10.85	10.92
COG	U	Intracellular trafficking, secretion, and vesicular transport	Tfu_00477	ATPase	10.09	8.3	9.88	10.41
COG	U	Intracellular trafficking, secretion, and vesicular transport	Tfu_00579	peptidase S49, protease IV:Peptidase S49, SppA	10.68	8.89	11.93	11.65
COG	U	Intracellular trafficking, secretion, and vesicular transport	Tfu_00658	cell division transporter substrate-binding	10.78	8.58	10.72	10.26
COG	U	Intracellular trafficking, secretion, and vesicular transport	Tfu_00661	Signal recognition particle protein	11.21	9.24	12.53	11.57
COG	U	Intracellular trafficking, secretion, and vesicular transport	Tfu_00667	peptidase S26A, signal peptidase I	11.75	9.88	12.11	11.5
COG	U	Intracellular trafficking, secretion, and vesicular transport	Tfu_00671	SMF protein	5.46	3.81	7.35	6.94
COG	U	Intracellular trafficking, secretion, and vesicular transport	Tfu_00715	similar to Rossmann fold nucleotide-binding	7.29	4.95	7.09	8.06
COG	U	Intracellular trafficking, secretion, and vesicular transport	Tfu_00761	translocase	10.52	8.82	10.13	11.8
COG	U	Intracellular trafficking, secretion, and vesicular transport	Tfu_01089	hypothetical protein	4	4.52	4.39	4.25
COG	U	Intracellular trafficking, secretion, and vesicular transport	Tfu_01122	signal peptidase II	9.26	6.85	10.37	8.6
COG	U	Intracellular trafficking, secretion, and vesicular transport	Tfu_01768	sec-independent periplasmic protein translocase	10.3	8.57	10.89	9.91
COG	U	Intracellular trafficking, secretion, and vesicular transport	Tfu_01769	Twin-arginine translocation protein TatA/E	7.73	5.64	9.21	8.55
COG	U	Intracellular trafficking, secretion, and vesicular transport	Tfu_02092	YajC	6.44	5.13	7.63	6.46
COG	U	Intracellular trafficking, secretion, and vesicular transport	Tfu_02133	hypothetical protein	10.15	7.99	9.67	10.21
COG	U	Intracellular trafficking, secretion, and vesicular transport	Tfu_02193	ATP-dependent Clp protease proteolytic subunit	12.61	10.82	12.69	12.55
COG	U	Intracellular trafficking, secretion, and vesicular transport	Tfu_02194	endopeptidase Clp	11.96	9.2	11.73	11.95
COG	U	Intracellular trafficking, secretion, and vesicular transport	Tfu_02226	putative integral membrane protein	9.35	7.31	10.43	11.2
COG	U	Intracellular trafficking, secretion, and vesicular transport	Tfu_02271	hypothetical protein	7.48	6.02	8.52	7.73
COG	U	Intracellular trafficking, secretion, and vesicular transport	Tfu_02272	putative septum site-determining protein	7.81	7.38	9.44	9.98
COG	U	Intracellular trafficking, secretion, and vesicular transport	Tfu_02273	hypothetical protein	6.75	4.39	7.98	8.37
COG	U	Intracellular trafficking, secretion, and vesicular transport	Tfu_02274	putative secretory protein	7.93	7.55	8.75	7.93
COG	U	Intracellular trafficking, secretion, and vesicular transport	Tfu_02275	hypothetical protein	5.75	5.61	6.75	6.3
COG	U	Intracellular trafficking, secretion, and vesicular transport	Tfu_02276	putative integral membrane protein	5.67	5.93	6.13	6.15
COG	U	Intracellular trafficking, secretion, and vesicular transport	Tfu_02490	translocase	12.35	10.33	12.89	11.87
COG	U	Intracellular trafficking, secretion, and vesicular transport	Tfu_02626	preprotein translocase SecY	13.36	11.82	12.81	12.2
	U	Intracellular trafficking, secretion, and vesicular transport	Tfu_02660	SecE subunit of protein translocation complex	13.16	11.1	12.13	12.44
COG	U	Intracellular trafficking, secretion, and vesicular transport	Tfu_03114	hypothetical protein	11.48	9.39	11.21	9.56
COG
COG	R	General function prediction only	Tfu_00005	hypothetical protein	8.24	5.09	8.11	8.74
COG	R	General function prediction only	Tfu_00009	putative transferase	9.44	7.7	11.26	11.22
COG	R	General function prediction only	Tfu_00050	conserved hypothetical protein with similarity	9.28	8.35	9.39	9.04
COG	R	General function prediction only	Tfu_00056	Tyrosine protein kinase:WD-40	8.56	7.81	8.29	9.03
COG	R	General function prediction only	Tfu_00061	helicase, C-terminal:DEAD/DEAH box helicase,	7.8	6.3	9.97	9.05
COG	R	General function prediction only	Tfu_00072	putative quinone oxidoreductase	9.62	7.65	10.9	11.05
COG	R	General function prediction only	Tfu_00079	similar to hydrolase or acyltransferase	6.09	4.32	5.73	9.38
COG	R	General function prediction only	Tfu_00081	3-hydroxybutyrate dehydrogenase	5.58	6.41	6.21	7.94
COG	R	General function prediction only	Tfu_00096	Phenazine biosynthesis PhzC/PhzF protein	6.79	5.43	7.07	8.24
COG	R	General function prediction only	Tfu_00107	hypothetical protein	8.63	8.62	8.25	6.81
COG	R	General function prediction only	Tfu_00116	putative hydrolase	9.28	6.94	10.18	9.96
COG	R	General function prediction only	Tfu_00123	helicase, C-terminal:DEAD/DEAH box helicase,	7.67	5.75	8.3	8.96
COG	R	General function prediction only	Tfu_00132	putative hydrolase	8.68	6.73	8.81	9.55
COG	R	General function prediction only	Tfu_00140	putative integral membrane protein	9.87	7.67	9.35	9.04
COG	R	General function prediction only	Tfu_00141	metal-dependent phosphohydrolase, HD region	9.1	6.75	8.24	8.27
COG	R	General function prediction only	Tfu_00147	similar to Metal-dependent hydrolase	7.85	7.08	8.28	9.07
COG	R	General function prediction only	Tfu_00162	b-ketoadipate enol-lactone hydrolase	8.58	6.27	9.4	9.01
COG	R	General function prediction only	Tfu_00163	Tyrosine protein kinase:Serine/threonine protein	8.8	7.27	9.58	9.85
COG	R	General function prediction only	Tfu_00176	putative short chain dehydrogenase	7.55	5.98	7.98	8.73
COG	R	General function prediction only	Tfu_00193	similar to Carbonic anhydrase/acetyltransferase	8.56	6.49	8.79	8.79
COG	R	General function prediction only	Tfu_00240	putative xanthine/uracil permease	12.51	10.75	9.59	10.26
COG	R	General function prediction only	Tfu_00275	putative short chain dehydrogenase	8.36	6.98	8.96	10.53
COG	R	General function prediction only	Tfu_00298	hypothetical protein	10.89	8.86	10.96	10.66
COG	R	General function prediction only	Tfu_00321	hypothetical protein	7.97	6.25	7.58	7.97
COG	R	General function prediction only	Tfu_00360	putative oxidoreductase	4.75	4.52	6.15	5.73
COG	R	General function prediction only	Tfu_00361	oxidoreductase, short chain	5.86	3.81	7.55	6.91
COG	R	General function prediction only	Tfu_00386	hypothetical protein	5.88	4.75	7.42	7.43
COG	R	General function prediction only	Tfu_00397	ATPase	7.27	5.55	9.09	8.65
COG	R	General function prediction only	Tfu_00402	ATPase	7.3	7.29	8.29	7.97
COG	R	General function prediction only	Tfu_00406	Tyrosine protein kinase:Serine/threonine protein	10.64	8.66	10.86	10.41
COG	R	General function prediction only	Tfu_00409	ABC transporter, ATP-binding subunit	10.84	8.79	11.06	10.1
COG	R	General function prediction only	Tfu_00426	MazG, bacterial	8.69	6.13	8.87	8.55
COG	R	General function prediction only	Tfu_00439	putative sugar acetyltransferase	5.55	6.64	7.01	6.21
COG	R	General function prediction only	Tfu_00442	von Willebrand factor, type A	8.57	7.43	9.87	10.71
COG	R	General function prediction only	Tfu_00454	Tyrosine protein kinase:Serine/threonine protein	12.08	9.1	11.68	12.03
COG	R	General function prediction only	Tfu_00469	hypothetical protein	6.3	5.36	7.88	8.34
COG	R	General function prediction only	Tfu_00496	Conserved hypothetical protein 730	10.3	8.5	11.07	12.08
COG	R	General function prediction only	Tfu_00500	Tyrosine protein kinase:Serine/threonine protein	7.61	6.15	8.92	8.63
COG	R	General function prediction only	Tfu_00508	ATP-binding protein involved in chromosome	12.38	10	12.82	11.46
COG	R	General function prediction only	Tfu_00509	hypothetical protein	11.42	9.75	12.23	12.92
COG	R	General function prediction only	Tfu_00511	phosphoesterase PHP, N-terminal	6.85	5.98	8.6	9.15
COG	R	General function prediction only	Tfu_00512	similar to Zn-dependent hydrolase including	10.21	8.24	10.89	10.09
COG	R	General function prediction only	Tfu_00513	putative hydrolase	7.9	6.49	9.84	8.8
COG	R	General function prediction only	Tfu_00533	similar to metal-dependent hydrolase	7.93	6.6	9.58	9.02
COG	R	General function prediction only	Tfu_00535	hypothetical protein	7.26	5.43	9.29	9.74
COG	R	General function prediction only	Tfu_00543	hypothetical protein	8.9	7.38	9.77	9.3
COG	R	General function prediction only	Tfu_00552	hypothetical protein	4.95	4.32	6.34	7.52
COG	R	General function prediction only	Tfu_00557	diacylglycerol kinase, catalytic region	11.87	9.71	12.01	14.03
COG	R	General function prediction only	Tfu_00569	hypothetical protein	7.41	5.43	6.83	7.17
COG	R	General function prediction only	Tfu_00577	HAD-superfamily hydrolase, subfamily IA, variant	7.29	5.81	7.99	8.16
COG	R	General function prediction only	Tfu_00578	putative reductase	8.28	6.7	9.4	9.59
COG	R	General function prediction only	Tfu_00588	ATPase	6.75	5.29	10.15	6.98
COG	R	General function prediction only	Tfu_00592	Tyrosine protein kinase:Serine/threonine protein	10.41	8.35	10.82	10.79
COG	R	General function prediction only	Tfu_00601	serine/threonine protein kinase	12.08	11.88	10.45	12.45
COG	R	General function prediction only	Tfu_00619	hypothetical protein	9.92	7.55	8.44	8.76
COG	R	General function prediction only	Tfu_00649	hypothetical protein	11.88	9.67	13.05	11.8
COG	R	General function prediction only	Tfu_00663	hypothetical protein	13.03	10.13	12.29	10.39
COG	R	General function prediction only	Tfu_00683	Conserved hypothetical protein 48	7.54	5.98	10.49	8.68
COG	R	General function prediction only	Tfu_00689	putative hydrolase	6.23	4.81	8.68	7.85
COG	R	General function prediction only	Tfu_00701	Tyrosine protein kinase:Serine/threonine protein	8.7	7.14	9.5	9.93
COG	R	General function prediction only	Tfu_00712	helicase, C-terminal:DEAD/DEAH box helicase,	5.67	6.11	6.54	6.51
COG	R	General function prediction only	Tfu_00746	hypothetical protein	5.73	7.49	7.54	7.18
COG	R	General function prediction only	Tfu_00751	hypothetical protein	10.17	8.04	11.12	12.01
COG	R	General function prediction only	Tfu_00757	regulatory protein, LuxR:TPR repeat	6.34	5.04	8.75	7.8
COG	R	General function prediction only	Tfu_00758	regulatory protein, LuxR	8.37	6.34	9.25	8.86
COG	R	General function prediction only	Tfu_00760	putative ATP/GTP-binding protein	8.24	6.04	8.41	8.23
COG	R	General function prediction only	Tfu_00769	hypothetical protein	6.04	5.13	6.3	5.88
COG	R	General function prediction only	Tfu_00785	mitochondrial processing peptidase	9.53	7.17	11.19	9.1
COG	R	General function prediction only	Tfu_00792	putative hydrolase of the metallo-beta-lactamase	10.36	8.89	9.81	10.22
COG	R	General function prediction only	Tfu_00797	CinA, C-terminal	8.04	6.17	8.72	7.87
COG	R	General function prediction only	Tfu_00801	probable acetyltransferase	5.46	3	8.02	7.16
COG	R	General function prediction only	Tfu_00804	RecA regulator RecX	5.55	4.58	7.07	8.34
COG	R	General function prediction only	Tfu_00805	metal-dependent phosphohydrolase, HD region	7.44	5.93	8.45	9.46
COG	R	General function prediction only	Tfu_00820	Small GTP-binding protein domain	12.02	9.74	13.75	13.2
COG	R	General function prediction only	Tfu_00822	hypothetical protein	4.64	3.46	6.38	6.15
COG	R	General function prediction only	Tfu_00825	ComEC/Rec2-related protein	6.13	4.32	6.91	6.27
COG	R	General function prediction only	Tfu_00843	putative protein kinase C inhibitor (HIT family	11.6	9.41	11.15	11.2
COG	R	General function prediction only	Tfu_00845	hypothetical protein	10.67	8.29	10.63	9.86
COG	R	General function prediction only	Tfu_00846	hypothetical protein	10.86	8.64	10.87	10.87
COG	R	General function prediction only	Tfu_00848	GTP-binding protein Era	9.92	7.43	10.11	10.24
COG	R	General function prediction only	Tfu_00862	HylII	7.31	6.7	9.01	8.49
COG	R	General function prediction only	Tfu_00874	Alpha/beta hydrolase	6.43	5.25	8.9	7.32
COG	R	General function prediction only	Tfu_00882	hypothetical protein	6.23	6.23	7.59	8.53
COG	R	General function prediction only	Tfu_00885	putative glutathione-dependent aldehyde	3.17	3.58	6	5.61
COG	R	General function prediction only	Tfu_00888	ketoacyl reductase	4.64	3.32	6.66	5.93
COG	R	General function prediction only	Tfu_00890	hypothetical protein	2	2.32	5.61	5.52
COG	R	General function prediction only	Tfu_00895	hypothetical protein	5.32	3.81	7.59	7.58
COG	R	General function prediction only	Tfu_00925	hypothetical protein	6.57	5.32	8.74	8.01
COG	R	General function prediction only	Tfu_00926	hypothetical protein	9.37	7.24	10.75	9.41
COG	R	General function prediction only	Tfu_00941	hypothetical protein	9.65	7.94	11.01	9.47
COG	R	General function prediction only	Tfu_00943	putative ATP/GTP-binding protein	9.56	8.26	11.3	9.44
COG	R	General function prediction only	Tfu_00956	putative phosphatase	11.25	8.54	11.69	11.05
COG	R	General function prediction only	Tfu_00960	n-acylamino acid racemase :	7.77	6.43	9.7	10.06
COG	R	General function prediction only	Tfu_00966	caffeoyl-CoA O-methyltransferase	6.95	7.2	7.42	7.3
COG	R	General function prediction only	Tfu_00970	NADPH-dependent F420 reductase	10.14	8.29	10.01	11.37
COG	R	General function prediction only	Tfu_00983	NAD+ synthase	8.58	7.19	8.94	8.85
COG	R	General function prediction only	Tfu_01026	hypothetical protein	9.47	7.54	9.94	9.58
COG	R	General function prediction only	Tfu_01028	hypothetical protein	8.67	6.79	9.2	9.36
COG	R	General function prediction only	Tfu_01034	hypothetical protein	5.25	4	7.33	7.06
COG	R	General function prediction only	Tfu_01040	hypothetical protein	8.29	5.21	8.19	7.99
COG	R	General function prediction only	Tfu_01041	Tyrosine protein kinase:Serine/threonine protein	9.69	7.55	10.89	10.04
COG	R	General function prediction only	Tfu_01084	serine/threonine protein kinase	7.52	6.36	9.38	9.01
COG	R	General function prediction only	Tfu_01099	hypothetical protein	5.64	4.39	7.32	6.7
COG	R	General function prediction only	Tfu_01100	putative regulatory protein	8.51	6.52	10.53	8.84
COG	R	General function prediction only	Tfu_01115	hypothetical protein	9.72	7.31	10.24	9.52
COG	R	General function prediction only	Tfu_01119	hypothetical protein	9.97	8.36	11.25	10.17
COG	R	General function prediction only	Tfu_01124	helicase, C-terminal:DEAD/DEAH box helicase,	6.23	3.46	8.8	7.16
COG	R	General function prediction only	Tfu_01141	Tyrosine protein kinase:Serine/threonine protein	3.91	3	6.94	5.25
COG	R	General function prediction only	Tfu_01149	peptidase S16, lon N-terminal	7.21	5.17	8.28	8.2
COG	R	General function prediction only	Tfu_01172	similar to methyltransferase	5.25	4.81	6.71	6.07
COG	R	General function prediction only	Tfu_01174	glutamate synthase, NADH/NADPH, small subunit 1	8.97	5.49	7.68	7.19
COG	R	General function prediction only	Tfu_01178	peptidase C56, PfpI	5.91	5.29	7.68	7.88
COG	R	General function prediction only	Tfu_01187	hypothetical protein	5.25	3.32	5.36	4.09
COG	R	General function prediction only	Tfu_01193	similar to GTPase	10.51	8.3	9.05	10.04
COG	R	General function prediction only	Tfu_01195	putative regulator	6.73	5.32	8.87	8.72
COG	R	General function prediction only	Tfu_01200	hypothetical protein	8.91	7.35	9.24	8.14
COG	R	General function prediction only	Tfu_01210	GTP-binding protein EngA	9.89	7.79	11.07	9.46
COG	R	General function prediction only	Tfu_01221	hypothetical protein	3.91	3.46	5.95	5
COG	R	General function prediction only	Tfu_01224	putative 3-oxoacyl-(acyl-carrier protein)	2	4.81	5.36	4
COG	R	General function prediction only	Tfu_01230	hypothetical protein	2.81	3.32	5.13	4.09
COG	R	General function prediction only	Tfu_01236	putative reductase	4.09	3.32	6.04	4.64
COG	R	General function prediction only	Tfu_01239	putative hydrolase	5.32	7.3	7.52	7.63
COG	R	General function prediction only	Tfu_01242	short chain dehydrogenase	7.27	5.95	8.43	8.91
COG	R	General function prediction only	Tfu_01250	hypothetical protein	10.38	8.73	11.44	10.81
COG	R	General function prediction only	Tfu_01260	maltose O-acetyltransferase	5.17	4.52	6.77	5.86
COG	R	General function prediction only	Tfu_01263	hypothetical protein	4	4.86	6.52	5.61
COG	R	General function prediction only	Tfu_01273	putative oxidoreductase	3	4.17	5.91	5.46
COG	R	General function prediction only	Tfu_01276	alcohol dehydrogenase	8.56	6.86	10.12	8.76
COG	R	General function prediction only	Tfu_01279	short chain dehydrogenase	2	3.46	5	4
COG	R	General function prediction only	Tfu_01283	probable short-chain type	4.52	5.73	7.39	6.23
COG	R	General function prediction only	Tfu_01297	amidohydrolase family protein	3.58	3.46	4.95	3.91
COG	R	General function prediction only	Tfu_01298	2-deoxy-D-gluconate 3-dehydrogenase	2.58	3.17	4.32	3.81
COG	R	General function prediction only	Tfu_01328	hypothetical protein	5.32	4.46	7.3	6.98
COG	R	General function prediction only	Tfu_01333	hypothetical protein	9.35	7.51	10	9.1
COG	R	General function prediction only	Tfu_01342	Tyrosine protein kinase:Serine/threonine protein	5.78	5	7.48	5.93
COG	R	General function prediction only	Tfu_01350	hypothetical protein	9.04	9.61	8.51	7.77
COG	R	General function prediction only	Tfu_01354	transmembrane transport protein	2	3.46	5.32	4.81
COG	R	General function prediction only	Tfu_01367	hypothetical protein	9.33	7.42	10.88	10.3
COG	R	General function prediction only	Tfu_01368	hypothetical protein	9.71	7.82	11.14	10.46
COG	R	General function prediction only	Tfu_01376	hypothetical protein	5.78	5.61	6.79	8.01
COG	R	General function prediction only	Tfu_01378	helix-turn-helix motif	6.17	7.2	7.45	7.48
COG	R	General function prediction only	Tfu_01392	hypothetical protein	5.75	4.64	7.63	8.62
COG	R	General function prediction only	Tfu_01410	O-succinylbenzoate synthase	8.43	6.57	9.37	8.88
COG	R	General function prediction only	Tfu_01418	hypothetical protein	9.72	6.81	10.1	7.43
COG	R	General function prediction only	Tfu_01420	hypothetical protein	6.15	4.09	7.21	11.26
COG	R	General function prediction only	Tfu_01425	hypothetical protein	3.91	5.29	6.04	5.49
COG	R	General function prediction only	Tfu_01430	putative ATP/GTP-binding protein	10.8	9.05	11.02	10.79
COG	R	General function prediction only	Tfu_01432	hypothetical protein	5.58	4.58	7.29	7.49
COG	R	General function prediction only	Tfu_01444	hypothetical protein	7.42	6.23	8.99	8.26
COG	R	General function prediction only	Tfu_01459	hypothetical protein	6.95	7.55	6.48	6.55
COG	R	General function prediction only	Tfu_01461	von Willebrand factor, type A	5.93	6.07	5.86	6.07
COG	R	General function prediction only	Tfu_01466	short-chain alcohol dehydrogenase	5.43	4.91	6.69	5.25
COG	R	General function prediction only	Tfu_01469	hypothetical protein	2.58	6.38	4.86	3.17
COG	R	General function prediction only	Tfu_01472	short-chain dehydrogenase/reductase (SDR) family	2	2.32	4.09	4
COG	R	General function prediction only	Tfu_01474	short chain dehydrogenase	3.81	3	5.73	5.83
COG	R	General function prediction only	Tfu_01485	hypothetical protein		1	1.58	2.58
COG	R	General function prediction only	Tfu_01489	oxidoreductase	2.32	4	5.64	4
COG	R	General function prediction only	Tfu_01498	putative flavin-dependent reductase		2.32	6.17	2
COG	R	General function prediction only	Tfu_01499	hypothetical protein	0	1	6.78	2
COG	R	General function prediction only	Tfu_01510	phosphoglycolate phosphatase	6.04	3.58	7.13	6.32
COG	R	General function prediction only	Tfu_01514	Tyrosine protein kinase:Serine/threonine protein	7.33	7.11	9.09	7.73
COG	R	General function prediction only	Tfu_01526	ribonuclease Z	4.64	4.17	6.49	5.32
COG	R	General function prediction only	Tfu_01535	ankyrin	7.03	5.29	8.19	6.34
COG	R	General function prediction only	Tfu_01540	putative hydrolase	4.39	5.88	6.98	6.7
COG	R	General function prediction only	Tfu_01578	CRISPR-associated TM1811 family protein	8.27	6.88	9.92	9.5
COG	R	General function prediction only	Tfu_01593	cRISPR-associated helicase Cas3, core	6.49	6.32	8.38	6.93
COG	R	General function prediction only	Tfu_01601	CRISPR-associated helicase Cas3, core	6.11	5.49	9.61	7.78
COG	R	General function prediction only	Tfu_01625	hypothetical protein	5.04	6	6.41	4.86
COG	R	General function prediction only	Tfu_01639	similar to glycosyltransferase	5.78	6.64	7.13	7.98
COG	R	General function prediction only	Tfu_01644	hypothetical protein	9.05	6.73	9.28	8.72
COG	R	General function prediction only	Tfu_01653	chloride peroxidase	7.48	5.78	6.95	7.61
COG	R	General function prediction only	Tfu_01658	Tyrosine protein kinase:Serine/threonine protein	7.18	6.49	8.12	7.49
COG	R	General function prediction only	Tfu_01660	similar to dehydrogenase	8.44	5.67	9.6	8.31
COG	R	General function prediction only	Tfu_01670	putative acetyltransferase	8.26	5.81	10.34	9.76
COG	R	General function prediction only	Tfu_01672	putative oxidoreductase	9.3	7.61	11.66	10.73
COG	R	General function prediction only	Tfu_01676	MoxR-like ATPase	6.67	5.21	8.32	6.57
COG	R	General function prediction only	Tfu_01677	hypothetical protein	5.36	4.25	7.02	7.96
COG	R	General function prediction only	Tfu_01679	HAD-superfamily hydrolase subfamily IA, variant	7.87	6.85	8.63	6.7
COG	R	General function prediction only	Tfu_01682	3-ketoacyl-(acyl-carrier-protein) reductase	6.23	4.86	7.16	6.85
COG	R	General function prediction only	Tfu_01685	hypothetical protein	10.6	9.62	11.12	11.64
COG	R	General function prediction only	Tfu_01686	hypothetical protein	9.81	8.05	10.56	11.32
COG	R	General function prediction only	Tfu_01687	2,5-didehydrogluconate reductase	7.58	6.67	8.73	8.47
COG	R	General function prediction only	Tfu_01694	hypothetical protein	7.27	5.13	11.28	7.33
COG	R	General function prediction only	Tfu_01699	putative hydrolase	2.32	0	4.64	3.91
COG	R	General function prediction only	Tfu_01700	probable 3-oxoacyl-(acyl carrier protein)	3.32	2.58	6.55	5.21
COG	R	General function prediction only	Tfu_01705	putative oxidoreductase	5	5.55	5.88	5.64
COG	R	General function prediction only	Tfu_01707	putative oxidoreductase	4.32	5.78	7.16	7.89
COG	R	General function prediction only	Tfu_01717	putative racemase	4.09	3.58	7.31	8.27
COG	R	General function prediction only	Tfu_01721	putative oxidoreductase	5.7	4.64	5.78	6.77
COG	R	General function prediction only	Tfu_01722	hypothetical protein	7.23	5.25	8.86	7.49
COG	R	General function prediction only	Tfu_01725	hypothetical protein	9.17	6.44	9.48	8.46
COG	R	General function prediction only	Tfu_01727	HAD-superfamily hydrolase subfamily IIB	3.91	3.17	6.74	5.36
COG	R	General function prediction only	Tfu_01746	hypothetical protein	7.46	5.91	10.47	9.62
COG	R	General function prediction only	Tfu_01755	alcohol dehydrogenase	6.04	4.86	9.01	7.52
COG	R	General function prediction only	Tfu_01756	Tyrosine protein kinase:Serine/threonine protein	9.62	7.64	11.11	9.57
COG	R	General function prediction only	Tfu_01758	putative transporter	7.67	6.34	8.85	7.96
COG	R	General function prediction only	Tfu_01761	similar to Protein affecting phage T7 exclusion	7.69	5.55	9.26	9.77
COG	R	General function prediction only	Tfu_01766	Conserved hypothetical protein 147	6.73	4.25	8.66	7.96
COG	R	General function prediction only	Tfu_01784	hypothetical protein	3.46	3.46	5.67	5.04
COG	R	General function prediction only	Tfu_01786	mandelate racemase/muconate lactonizing enzyme	4.86	4.32	7.58	5.95
COG	R	General function prediction only	Tfu_01792	calcium-binding EF-hand	9.86	7.72	8.33	9.52
COG	R	General function prediction only	Tfu_01793	hypothetical protein	5.21	4.09	7.31	5.98
COG	R	General function prediction only	Tfu_01815	hypothetical protein	7.56	6.27	8.08	7.34
COG	R	General function prediction only	Tfu_01819	ATPase components of various ABC-type transport	8.4	8.07	8.66	6.94
COG	R	General function prediction only	Tfu_01824	hAD-superfamily hydrolase subfamily IA, variant	8.29	5.91	9.83	8.84
COG	R	General function prediction only	Tfu_01826	hypothetical protein	11.75	9.13	12.64	12.85
COG	R	General function prediction only	Tfu_01841	putative 3-ketoacyl-CoA reductase	6.09	5.67	7.87	5.73
COG	R	General function prediction only	Tfu_01843	3-oxoacyl-(acyl-carrier-protein) reductase	8.75	6.85	9.19	7.38
COG	R	General function prediction only	Tfu_01844	hypothetical protein	5	5.13	7.06	6.87
COG	R	General function prediction only	Tfu_01873	2,3-dihydro-2,3-dihydroxybenzoate dehydrogenase	4.95	3.58	7.09	6.02
COG	R	General function prediction only	Tfu_01875	hypothetical protein	5.46	3.81	8.1	6.64
COG	R	General function prediction only	Tfu_01876	putative oxidoreductase	7.34	5.46	8.04	7.52
COG	R	General function prediction only	Tfu_01880	ATPase components of ABC transporters with	8.4	6.34	10.1	8.71
COG	R	General function prediction only	Tfu_01881	hypothetical protein	10.93	8.77	11.39	10.92
COG	R	General function prediction only	Tfu_01884	hypothetical protein	5.43	3.32	8.6	7.47
COG	R	General function prediction only	Tfu_01911	hypothetical protein	7.31	5.98	7.67	6.25
COG	R	General function prediction only	Tfu_01912	hypothetical protein	6.83	5.75	9.74	6.13
COG	R	General function prediction only	Tfu_01914	similar to metalloprotease	8.48	7.14	8.4	8.17
COG	R	General function prediction only	Tfu_01915	ferredoxin/ferredoxin--NADP reductase, putative	6.87	6.21	8.61	8.74
COG	R	General function prediction only	Tfu_01931	hypothetical protein	4.75	4.91	6.98	6.04
COG	R	General function prediction only	Tfu_01950	hypothetical protein	9.73	6.71	10.11	9.76
COG	R	General function prediction only	Tfu_01954	similar to Zn-ribbon protein possibly nucleic	8.38	6.23	9.48	8.3
COG	R	General function prediction only	Tfu_01960	hypothetical protein	4	4.32	7.63	6.99
COG	R	General function prediction only	Tfu_01970	hypothetical protein	7.36	5.43	8.03	8.08
COG	R	General function prediction only	Tfu_01981	hypothetical protein	11.13	8.64	12.53	10.09
COG	R	General function prediction only	Tfu_01985	putative dioxygenase	8.55	7.59	10.62	8.33
COG	R	General function prediction only	Tfu_01994	putative integral membrane protein	4.64	3.81	6.29	5.93
COG	R	General function prediction only	Tfu_02020	hypothetical protein	6.3	4.81	8.72	7.57
COG	R	General function prediction only	Tfu_02027	hypothetical protein	2.58	2.58	5.46	3.7
COG	R	General function prediction only	Tfu_02040	similar to Zn-dependent hydrolase including	9.54	7.2	10.73	10.19
COG	R	General function prediction only	Tfu_02047	putative ATP/GTP-binding protein	10.16	7.68	10	9.32
COG	R	General function prediction only	Tfu_02049	hypothetical protein	6	4.17	6.85	6.46
COG	R	General function prediction only	Tfu_02068	putative integral membrane protein	8.77	7	10.24	8.73
COG	R	General function prediction only	Tfu_02074	Tyrosine protein kinase:Serine/threonine protein	8.62	7.17	9.66	8.82
COG	R	General function prediction only	Tfu_02075	Tyrosine protein kinase:Serine/threonine protein	7.43	5.29	8.88	8.36
COG	R	General function prediction only	Tfu_02087	possible hydrolase	9.27	6.81	10.54	9.3
COG	R	General function prediction only	Tfu_02105	hypothetical protein	8.03	6.34	8.96	7.99
COG	R	General function prediction only	Tfu_02113	hypothetical protein	9.08	6.97	10.28	9.07
COG	R	General function prediction only	Tfu_02116	YbhB and YbcL	9.35	8.26	9.69	9.51
COG	R	General function prediction only	Tfu_02117	HAD-superfamily hydrolase subfamily IA, variant	7.62	5.55	8.84	8.11
COG	R	General function prediction only	Tfu_02125	putative hydrolase	9.59	7.9	9.48	9.71
COG	R	General function prediction only	Tfu_02126	hypothetical protein	7.38	5.78	7.92	8.63
COG	R	General function prediction only	Tfu_02165	hypothetical protein	8.05	6.23	9.79	9.09
COG	R	General function prediction only	Tfu_02180	putative GTP-binding protein	9.21	7.08	11.15	9.26
COG	R	General function prediction only	Tfu_02201	hypothetical protein	10.5	7.96	13.26	10.94
COG	R	General function prediction only	Tfu_02213	hypothetical protein	8.74	6.63	9.17	8.08
COG	R	General function prediction only	Tfu_02215	similar to Truncated hemoglobins	8.88	6.54	10.09	8.7
COG	R	General function prediction only	Tfu_02216	ATPase components of ABC transporters with	11.35	9.15	11.85	10.34
COG	R	General function prediction only	Tfu_02219	similar to GTPase	10.01	8.15	11.16	10.81
COG	R	General function prediction only	Tfu_02228	putative quinone oxidoreductase	7.5	5.55	8.74	8.27
COG	R	General function prediction only	Tfu_02229	Tyrosine protein kinase:Serine/threonine protein	8.72	6.92	9.55	8.47
COG	R	General function prediction only	Tfu_02234	spermidine synthase	7.81	7.39	8.41	7.99
COG	R	General function prediction only	Tfu_02294	phosphatase	5.81	6.27	7.26	6.61
COG	R	General function prediction only	Tfu_02298	hypothetical protein	7.7	5.67	8.35	8.7
COG	R	General function prediction only	Tfu_02308	hypothetical protein	5.95	4.25	6.29	6.48
COG	R	General function prediction only	Tfu_02314	similar to Uncharacterized conserved protein	10.19	8.08	7.74	10.29
COG	R	General function prediction only	Tfu_02324	hypothetical protein	8.84	6.39	9.95	8.87
COG	R	General function prediction only	Tfu_02349	peptidase S33, proline iminopeptidase 1	8.67	6.46	10.29	8.55
COG	R	General function prediction only	Tfu_02354	hypothetical protein	7.44	5.21	8.97	7.69
COG	R	General function prediction only	Tfu_02361	Tyrosine protein kinase:Serine/threonine protein	11.4	9.12	11.87	12
COG	R	General function prediction only	Tfu_02362	putative proteinase	7.89	5.86	9.39	8.88
COG	R	General function prediction only	Tfu_02363	putative zinc proteinase	9.89	8.26	9.83	9.55
COG	R	General function prediction only	Tfu_02366	hypothetical protein	11.37	9.33	11.67	11.13
COG	R	General function prediction only	Tfu_02370	Mov34/MPN/PAD-1	9.9	7.83	9.34	8.41
COG	R	General function prediction only	Tfu_02375	Tyrosine protein kinase:Serine/threonine protein	8.61	6.67	9.68	9.54
COG	R	General function prediction only	Tfu_02395	hypothetical protein	6.63	5.36	7.5	7.15
COG	R	General function prediction only	Tfu_02397	hypothetical protein	7.76	6.21	9.04	7.35
COG	R	General function prediction only	Tfu_02403	hypothetical protein	7.88	6.94	8.86	8
COG	R	General function prediction only	Tfu_02437	peptidase M20D, amidohydrolase	8.77	7.78	10.23	9.59
COG	R	General function prediction only	Tfu_02445	hypothetical protein	9.38	7.04	9.1	7.83
COG	R	General function prediction only	Tfu_02447	putative ATP/GTP-binding protein	9.84	7.22	9.3	7.99
COG	R	General function prediction only	Tfu_02462	putative short chain dehydrogenase	3.81	2.81	5.43	7.19
COG	R	General function prediction only	Tfu_02472	similar to flavoprotein	8.15	5.78	11.61	8.79
COG	R	General function prediction only	Tfu_02482	similar to phosphatase	8.69	5.86	8.99	9.1
COG	R	General function prediction only	Tfu_02484	HAD-superfamily hydrolase subfamily IA, variant	8.49	6.6	9.46	9.66
COG	R	General function prediction only	Tfu_02488	HAD-superfamily hydrolase subfamily IA, variant	7.63	6.02	9.33	10.31
COG	R	General function prediction only	Tfu_02493	hypothetical protein	6.23	3.7	6.71	7.42
COG	R	General function prediction only	Tfu_02500	ATPase	8.43	6.43	8.24	8.3
COG	R	General function prediction only	Tfu_02501	hypothetical protein	7.23	5.91	7.94	8.28
COG	R	General function prediction only	Tfu_02507	Tyrosine protein kinase:Serine/threonine protein	9.83	8.1	10.99	10.66
COG	R	General function prediction only	Tfu_02514	hypothetical protein	6.43	5.36	7.64	7.3
COG	R	General function prediction only	Tfu_02519	hypothetical protein	8.82	7.38	8.52	8.59
COG	R	General function prediction only	Tfu_02531	putative glycosyltransferase	10.89	8.69	11.86	12.22
COG	R	General function prediction only	Tfu_02545	hypothetical protein	8.38	6.67	9.43	9.04
COG	R	General function prediction only	Tfu_02551	putative hydrolase	7.77	5.73	8.4	9.72
COG	R	General function prediction only	Tfu_02564	peptidase M20D, amidohydrolase	9.08	7.2	10.08	11.33
COG	R	General function prediction only	Tfu_02578	hypothetical protein	8.65	7.14	8.81	8.71
COG	R	General function prediction only	Tfu_02592	putative phosphatase	6.66	5.43	8.61	9.4
COG	R	General function prediction only	Tfu_02603	Ribosomal-protein-alanine acetyltransferase	7.33	5.67	7.93	7.57
COG	R	General function prediction only	Tfu_02605	hypothetical protein	6.07	5.04	7.25	6.92
COG	R	General function prediction only	Tfu_02679	RarD protein	7.15	5.39	8.67	6.88
COG	R	General function prediction only	Tfu_02713	hypothetical protein	8.47	6.6	9.22	8.99
COG	R	General function prediction only	Tfu_02734	redox-sensing transcriptional repressor Rex	9.36	7.29	9.51	8.55
COG	R	General function prediction only	Tfu_02739	putative acetyltransferase	6.15	4.64	7.07	7.06
COG	R	General function prediction only	Tfu_02771	putative dehydrogenase	11.15	8.36	9.97	11.9
COG	R	General function prediction only	Tfu_02804	putative ATP/GTP-binding protein	7.86	6.88	9.06	7.26
COG	R	General function prediction only	Tfu_02806	hypothetical protein	7.94	6.23	9.71	7.72
COG	R	General function prediction only	Tfu_02814	putative dehydrogenase	5.81	3.7	7.63	8.55
COG	R	General function prediction only	Tfu_02815	similar to hydrolase or acyltransferase	4.32	3	6.02	6.51
COG	R	General function prediction only	Tfu_02826	intracellular protease/amidase, putative	10.39	6.64	13.19	10.65
COG	R	General function prediction only	Tfu_02828	peptidase C56, PfpI	7.46	5.39	9.21	8.3
COG	R	General function prediction only	Tfu_02829	hypothetical protein	6.75	4.91	9.14	8.29
COG	R	General function prediction only	Tfu_02845	Tyrosine protein kinase:Serine/threonine protein	9.77	8.03	10.26	10.23
COG	R	General function prediction only	Tfu_02852	putative integral membrane protein	8.62	6.66	9.98	8.83
COG	R	General function prediction only	Tfu_02860	hypothetical protein	5.49	6.25	6.89	6.78
COG	R	General function prediction only	Tfu_02862	Na+/solute symporter	9.15	9.04	9.84	10.95
COG	R	General function prediction only	Tfu_02873	hypothetical protein	9.68	8.34	11.5	10.95
COG	R	General function prediction only	Tfu_02919	similar to metalloprotease	8.38	6.34	9.31	8.55
COG	R	General function prediction only	Tfu_02920	hypothetical protein	8.56	6.49	9.7	9.11
COG	R	General function prediction only	Tfu_02924	hypothetical protein	7.19	5.46	8.15	7.98
COG	R	General function prediction only	Tfu_02931	hypothetical protein	8.73	7.43	9.13	8.52
COG	R	General function prediction only	Tfu_02951	hypothetical protein	12.48	9.75	10.91	12.75
COG	R	General function prediction only	Tfu_02997	hypothetical protein	9.74	7.42	9.13	9.06
COG	R	General function prediction only	Tfu_03025	putative alcohol dehydrogenase	5.17	5.17	7.69	7.22
COG	R	General function prediction only	Tfu_03026	hypothetical protein	6.44	5.09	8.12	7.87
COG	R	General function prediction only	Tfu_03027	putative reductase	5.78	4.81	7.51	7.38
COG	R	General function prediction only	Tfu_03033	helix-turn-helix motif	14.38	12.05	12.67	14.84
COG	R	General function prediction only	Tfu_03043	HAD-superfamily hydrolase subfamily IA, variant	8.37	6.51	7.6	9.17
COG	R	General function prediction only	Tfu_03065	Tyrosine protein kinase:Serine/threonine protein	11.47	9.62	11.63	11.94
COG	R	General function prediction only	Tfu_03066	Tyrosine protein kinase:Serine/threonine protein	10.5	8.41	11.3	11.35
COG	R	General function prediction only	Tfu_03068	Rhomboid family protein	11.01	8.94	11.52	11.25
COG	R	General function prediction only	Tfu_03077	putative methylesterase	3.91	5.32	6	5.64
COG	R	General function prediction only	Tfu_03080	similar to Uncharacterized protein	9.48	7.31	11.12	12.34
COG	R	General function prediction only	Tfu_03084	hypothetical protein	0	3.17	3.32	3.32
COG	R	General function prediction only	Tfu_03085	Rhodanese-like protein	5.78	4.32	6.39	6.55
	R	General function prediction only	Tfu_03104	virulence factor MVIN-like	10.78	8.89	10.16	10
COG	R	General function prediction only	Tfu_03113	single-stranded nucleic acid binding R3H	11.82	9.08	11.56	10.25
COG
COG	G	Carbohydrate transport and metabolism	Tfu_00003	6-phosphogluconate dehydrogenase	9.17	6.69	10.14	8.97
COG	G	Carbohydrate transport and metabolism	Tfu_00016	mannose-6-phosphate isomerase, type I	5.46	6.21	7.03	6.43
COG	G	Carbohydrate transport and metabolism	Tfu_00046	hypothetical protein	6.29	6.71	7.7	7.4
COG	G	Carbohydrate transport and metabolism	Tfu_00153	hypothetical protein	7.17	6.39	7.93	8.89
COG	G	Carbohydrate transport and metabolism	Tfu_00169	nucleoside-diphosphate-sugar epimerase	9.63	7.79	9.64	9.89
COG	G	Carbohydrate transport and metabolism	Tfu_00188	2-dehydro-3-deoxyphosphogluconate aldolase /	4	4.25	5.32	5.04
COG	G	Carbohydrate transport and metabolism	Tfu_00189	putative PfkB-family carbohydrate kinase	8.3	7.52	9.1	8.55
COG	G	Carbohydrate transport and metabolism	Tfu_00224	trehalose-phosphatase:HAD-superfamily hydrolase	12.11	9.52	12.59	12.97
COG	G	Carbohydrate transport and metabolism	Tfu_00225	alpha,alpha-trehalose-phosphate synthase	13.04	10.46	13.08	13.03
COG	G	Carbohydrate transport and metabolism	Tfu_00242	putative integral membrane efflux protein	8.89	5.64	7.66	7.25
COG	G	Carbohydrate transport and metabolism	Tfu_00259	ribokinase, bacterial	10.4	8.33	11.12	11.57
COG	G	Carbohydrate transport and metabolism	Tfu_00273	glucokinase ROK	8.06	6.7	8.6	8.57
COG	G	Carbohydrate transport and metabolism	Tfu_00341	citryl-CoA lyase	6.86	5.09	7.64	7.27
COG	G	Carbohydrate transport and metabolism	Tfu_00367	putative transporter	8.72	6.83	9.21	8.3
COG	G	Carbohydrate transport and metabolism	Tfu_00428	phosphopyruvate hydratase	13.92	11.13	13.11	13.29
COG	G	Carbohydrate transport and metabolism	Tfu_00464	GlpX	8.89	7.4	9.71	10.02
COG	G	Carbohydrate transport and metabolism	Tfu_00537	hypothetical protein	8.01	5.58	8.32	7.54
COG	G	Carbohydrate transport and metabolism	Tfu_00542	histidinol-phosphate phosphatase, putative,	8.42	6.7	9.55	9.94
COG	G	Carbohydrate transport and metabolism	Tfu_00580	chitinase II	9.06	7.33	9.2	9.83
COG	G	Carbohydrate transport and metabolism	Tfu_00582	1,4-alpha-glucan branching enzyme	7.5	5.81	8.28	8.17
COG	G	Carbohydrate transport and metabolism	Tfu_00583	putative pep2 protein	5.43	3.58	6.78	6.57
COG	G	Carbohydrate transport and metabolism	Tfu_00584	alpha amylase, catalytic subdomain	6.51	6.3	7.01	6.38
COG	G	Carbohydrate transport and metabolism	Tfu_00585	alpha amylase, catalytic subdomain	6.32	5.46	7.36	7.17
COG	G	Carbohydrate transport and metabolism	Tfu_00586	alpha-glucan phosphorylase	5.25	5.13	6.58	5.86
COG	G	Carbohydrate transport and metabolism	Tfu_00620	hypothetical protein	11.34	8.82	10.26	10.41
COG	G	Carbohydrate transport and metabolism	Tfu_00624	hypothetical protein	5.86	5.39	9.57	9.4
COG	G	Carbohydrate transport and metabolism	Tfu_00696	putative 6-phosphofructokinase :	8.03	5.13	8.82	7.37
COG	G	Carbohydrate transport and metabolism	Tfu_00753	hypothetical protein	7.64	6.19	8.3	10.02
COG	G	Carbohydrate transport and metabolism	Tfu_00830	hypothetical protein	6.86	4.91	8.53	7.12
COG	G	Carbohydrate transport and metabolism	Tfu_00831	multiple sugar transport system permease protein	5.88	5.83	8.34	7.33
COG	G	Carbohydrate transport and metabolism	Tfu_00832	hypothetical protein	6.09	6.19	7.66	6.54
COG	G	Carbohydrate transport and metabolism	Tfu_00833	alpha amylase, catalytic subdomain	5.67	5.64	9.04	7.65
COG	G	Carbohydrate transport and metabolism	Tfu_00843	putative protein kinase C inhibitor (HIT family	11.6	9.41	11.15	11.2
COG	G	Carbohydrate transport and metabolism	Tfu_00863	pyruvate phosphate dikinase	7.27	5.67	8.02	8.33
COG	G	Carbohydrate transport and metabolism	Tfu_00868	hypothetical protein	8.4	6.13	9.06	10.12
COG	G	Carbohydrate transport and metabolism	Tfu_00901	hypothetical protein	7.04	5.81	7.79	6.94
COG	G	Carbohydrate transport and metabolism	Tfu_00907	regulatory protein, DeoR	10.8	8.04	11.02	10.43
COG	G	Carbohydrate transport and metabolism	Tfu_00915	beta-mannosidase	7.25	6.11	10.37	11.97
COG	G	Carbohydrate transport and metabolism	Tfu_00928	fructokinase	5.64	4.91	8.04	6.51
COG	G	Carbohydrate transport and metabolism	Tfu_00934	hypothetical protein	14.11	10.04	11.93	12.38
COG	G	Carbohydrate transport and metabolism	Tfu_00935	multiple sugar transport system permease protein	10.5	8.09	9.6	9.63
COG	G	Carbohydrate transport and metabolism	Tfu_00936	multiple sugar transport system permease protein	10.66	8.34	9.68	9.32
COG	G	Carbohydrate transport and metabolism	Tfu_00937	beta-glucosidase	12.17	7.69	10.44	10.48
COG	G	Carbohydrate transport and metabolism	Tfu_00985	hypothetical protein	7.19	5.39	9.23	8.97
COG	G	Carbohydrate transport and metabolism	Tfu_01010	glycerate kinase	6	4.75	5.98	6.51
COG	G	Carbohydrate transport and metabolism	Tfu_01012	putative carbohydrate kinase	9.27	6.94	9.67	8.74
COG	G	Carbohydrate transport and metabolism	Tfu_01033	glucokinase ROK	9.54	7.67	10.51	9.31
COG	G	Carbohydrate transport and metabolism	Tfu_01037	phosphofructokinase	12.96	10.99	13.22	11.21
COG	G	Carbohydrate transport and metabolism	Tfu_01047	hypothetical protein	8.53	6.25	9.7	8.72
COG	G	Carbohydrate transport and metabolism	Tfu_01074	hypothetical protein	8.1	6.41	8.22	8.19
COG	G	Carbohydrate transport and metabolism	Tfu_01077	ribulose-phosphate 3-epimerase	7.58	6.25	8.29	7.64
COG	G	Carbohydrate transport and metabolism	Tfu_01083	putative aldose-1-epimerase	10.62	8.2	11.48	10.76
COG	G	Carbohydrate transport and metabolism	Tfu_01140	hypothetical protein	5.09	4.7	6.6	5.49
COG	G	Carbohydrate transport and metabolism	Tfu_01179	pyruvate kinase	11.63	9.91	11.84	10.65
COG	G	Carbohydrate transport and metabolism	Tfu_01212	archaeal fructose-1 6-bisphosphatase and related	6.66	5.25	8.06	6.71
COG	G	Carbohydrate transport and metabolism	Tfu_01233	putative transmembrane efflux protein	5.98	5.86	7.6	6.36
COG	G	Carbohydrate transport and metabolism	Tfu_01235	hypothetical protein	3.46	2.32	6	5.17
COG	G	Carbohydrate transport and metabolism	Tfu_01285	citryl-CoA lyase	4.7	3.17	6.04	5.04
COG	G	Carbohydrate transport and metabolism	Tfu_01295	putative membrane transport protein	3.81	4.25	5.7	4.52
COG	G	Carbohydrate transport and metabolism	Tfu_01313	putative citrate lyase beta subunit	6.91	6.13	6.54	8.08
COG	G	Carbohydrate transport and metabolism	Tfu_01345	hypothetical protein	9.56	8.17	12.29	9.26
COG	G	Carbohydrate transport and metabolism	Tfu_01394	mannose-1-phosphate guanylyltransferase /	13.5	10.58	14.68	12.96
COG	G	Carbohydrate transport and metabolism	Tfu_01475	hypothetical protein	3.7	4.09	6.25	5.32
COG	G	Carbohydrate transport and metabolism	Tfu_01476	hypothetical protein	0	3.17	4.52	1
COG	G	Carbohydrate transport and metabolism	Tfu_01477	TrapT family, DctM subunit, C4-dicarboxylate	4	4.52	6.85	4.86
COG	G	Carbohydrate transport and metabolism	Tfu_01486	hypothetical protein	6.3	4.75	8.77	7.98
COG	G	Carbohydrate transport and metabolism	Tfu_01575	putative sugar kinase protein	6.23	6.91	7.83	6.6
COG	G	Carbohydrate transport and metabolism	Tfu_01603	xylose isomerase	7.92	7.63	7.36	8.3
COG	G	Carbohydrate transport and metabolism	Tfu_01604	xylulokinase	4.52	6.54	6.36	5.86
COG	G	Carbohydrate transport and metabolism	Tfu_01605	putative xylose repressor	5.17	4.86	7.24	6.29
COG	G	Carbohydrate transport and metabolism	Tfu_01607	beta-glucosidase	5.39	7.49	6.13	5.32
COG	G	Carbohydrate transport and metabolism	Tfu_01608	putative xylose repressor	4.46	6.02	5.64	6.17
COG	G	Carbohydrate transport and metabolism	Tfu_01609	hypothetical protein	6.64	5.86	7.22	7.26
COG	G	Carbohydrate transport and metabolism	Tfu_01610	putative transport system integral membrane	6.58	5.32	8.22	7.1
COG	G	Carbohydrate transport and metabolism	Tfu_01611	putative transport system integral membrane	6.23	4.25	7.21	6.63
COG	G	Carbohydrate transport and metabolism	Tfu_01612	hypothetical protein	4.7	5	5.86	4.64
COG	G	Carbohydrate transport and metabolism	Tfu_01613	putative alpha-glucosidase	4.46	7.07	6.58	5.98
COG	G	Carbohydrate transport and metabolism	Tfu_01615	beta-galactosidase	7.97	7.06	9.75	9.55
COG	G	Carbohydrate transport and metabolism	Tfu_01616	alpha-L-arabinofuranosidase	5.75	5.52	7	9.18
COG	G	Carbohydrate transport and metabolism	Tfu_01617	putative binding-protein-dependent transport	3.91	5.93	6.49	7.73
COG	G	Carbohydrate transport and metabolism	Tfu_01618	hypothetical protein	4.32	4.81	7.54	8.46
COG	G	Carbohydrate transport and metabolism	Tfu_01619	hypothetical protein	6.43	7.12	7.55	10.16
COG	G	Carbohydrate transport and metabolism	Tfu_01621	hypothetical protein	10.77	8.28	12.45	12.45
COG	G	Carbohydrate transport and metabolism	Tfu_01622	UDP-glucose 4-epimerase	5.04	4.17	7.22	5.78
COG	G	Carbohydrate transport and metabolism	Tfu_01627	hypothetical protein	8.38	6.3	8.87	7.91
COG	G	Carbohydrate transport and metabolism	Tfu_01629	beta-glucosidase	7.14	5.73	8.5	6.99
COG	G	Carbohydrate transport and metabolism	Tfu_01652	hypothetical protein	4.81	3.32	7.65	7.16
COG	G	Carbohydrate transport and metabolism	Tfu_01668	sugar transporter	6.55	4.81	9.82	9.34
COG	G	Carbohydrate transport and metabolism	Tfu_01702	hypothetical protein	6.54	5.13	8.25	7.21
COG	G	Carbohydrate transport and metabolism	Tfu_01703	putative transport system permease ABC	7.18	6.54	8.71	8.6
COG	G	Carbohydrate transport and metabolism	Tfu_01704	putative transport system permease ABC	9.17	7.09	10.97	10.62
COG	G	Carbohydrate transport and metabolism	Tfu_01709	UDP-glucose-4-epimerase	7.58	4.86	9.9	9.83
COG	G	Carbohydrate transport and metabolism	Tfu_01716	glycerone kinase	5.43	4.39	6.27	6.02
COG	G	Carbohydrate transport and metabolism	Tfu_01719	hypothetical protein	3.17	2.32	3.7	3
COG	G	Carbohydrate transport and metabolism	Tfu_01728	hypothetical protein	3.58	3	8.38	5.29
COG	G	Carbohydrate transport and metabolism	Tfu_01734	drug resistance transporter Bcr/CflA subfamily	8.6	7.23	11.59	9.52
COG	G	Carbohydrate transport and metabolism	Tfu_01736	hypothetical protein	4.91	4.58	6.73	6.27
COG	G	Carbohydrate transport and metabolism	Tfu_01750	hypothetical protein	6.09	4.95	8.14	7.68
COG	G	Carbohydrate transport and metabolism	Tfu_01760	HAD-superfamily hydrolase, subfamily IIA	10.6	8.4	10.85	10.1
COG	G	Carbohydrate transport and metabolism	Tfu_01763	ABC-type sugar transport systems ATPase	10.1	7.43	9.05	9.74
COG	G	Carbohydrate transport and metabolism	Tfu_01794	major facilitator family transporter	5.7	4.46	7.03	5.86
COG	G	Carbohydrate transport and metabolism	Tfu_01811	polyphosphate glucokinase/transcriptional	5.32	5.7	7.7	7.33
COG	G	Carbohydrate transport and metabolism	Tfu_01837	putative phosphatase	6.61	5.25	8.47	6.82
COG	G	Carbohydrate transport and metabolism	Tfu_01851	regulatory protein, DeoR	8.07	5.04	9.82	8.99
COG	G	Carbohydrate transport and metabolism	Tfu_01853	putative transporter	9.66	5.86	11.73	8.04
COG	G	Carbohydrate transport and metabolism	Tfu_01854	regulatory protein, DeoR	13.85	9.18	14.49	11.82
COG	G	Carbohydrate transport and metabolism	Tfu_01861	hypothetical protein	5.7	5	7.5	6.27
COG	G	Carbohydrate transport and metabolism	Tfu_01885	putative integral membrane protein	8.56	6.63	8.79	7.95
COG	G	Carbohydrate transport and metabolism	Tfu_01891	glycogen debranching enzyme GlgX	7.3	6.89	8.84	9.15
COG	G	Carbohydrate transport and metabolism	Tfu_01911	hypothetical protein	7.31	5.98	7.67	6.25
COG	G	Carbohydrate transport and metabolism	Tfu_01920	putative ABC transporter transmembrane transport	10.3	10.33	9.66	7.96
COG	G	Carbohydrate transport and metabolism	Tfu_01921	ABC-type sugar transport system ATPase component	10.69	10.89	10.02	8.15
COG	G	Carbohydrate transport and metabolism	Tfu_01922	hypothetical protein	13.36	12.63	11.82	10.53
COG	G	Carbohydrate transport and metabolism	Tfu_01923	putative transcriptional repressor protein	6.27	5.43	8.6	7.26
COG	G	Carbohydrate transport and metabolism	Tfu_01943	inositol-1(or 4)-monophosphatase	7.19	5.49	10.03	8.07
COG	G	Carbohydrate transport and metabolism	Tfu_01953	hypothetical protein	7.73	6.07	9.04	7.92
COG	G	Carbohydrate transport and metabolism	Tfu_01959	hypothetical protein	9.33	6.17	9.28	7.99
COG	G	Carbohydrate transport and metabolism	Tfu_02002	transketolase	13.05	10.24	13.27	12.68
COG	G	Carbohydrate transport and metabolism	Tfu_02003	transaldolase	10.92	8.45	11.58	10.81
COG	G	Carbohydrate transport and metabolism	Tfu_02004	glucose-6-phosphate isomerase	10.56	8.46	11.27	9.95
COG	G	Carbohydrate transport and metabolism	Tfu_02005	glucose-6-phosphate 1-dehydrogenase	9.35	7.75	10.68	10.78
COG	G	Carbohydrate transport and metabolism	Tfu_02006	hypothetical protein	8.81	6.77	10.28	11.06
COG	G	Carbohydrate transport and metabolism	Tfu_02007	6-phosphogluconolactonase	7.61	5.86	9.74	10.31
COG	G	Carbohydrate transport and metabolism	Tfu_02009	hypothetical protein	3.91	5.43	7.08	6.11
COG	G	Carbohydrate transport and metabolism	Tfu_02015	triosephosphate isomerase	13.06	10.21	12.63	10.56
COG	G	Carbohydrate transport and metabolism	Tfu_02016	phosphoglycerate kinase	11.61	9.38	12.16	10.37
COG	G	Carbohydrate transport and metabolism	Tfu_02017	glyceraldehyde-3-phosphate dehydrogenase, type I	13.86	11.92	13.77	12.01
COG	G	Carbohydrate transport and metabolism	Tfu_02033	inorganic polyphosphate/ATP-NAD kinase	7.11	6.36	9.47	8.4
COG	G	Carbohydrate transport and metabolism	Tfu_02038	HAD-superfamily hydrolase, subfamily IIA	6.77	5.09	9.52	7.64
COG	G	Carbohydrate transport and metabolism	Tfu_02105	hypothetical protein	8.03	6.34	8.96	7.99
COG	G	Carbohydrate transport and metabolism	Tfu_02114	carbohydrate kinase, thermoresistant glucokinase	7.27	5.61	8.1	6.83
COG	G	Carbohydrate transport and metabolism	Tfu_02129	putative sugar kinase	9.62	8.15	10.55	10.63
COG	G	Carbohydrate transport and metabolism	Tfu_02168	hypothetical protein	8.53	7.53	8.47	8.92
COG	G	Carbohydrate transport and metabolism	Tfu_02169	putative phosphoglycerate mutase	11.03	8.54	12.04	11
COG	G	Carbohydrate transport and metabolism	Tfu_02176	hypothetical protein	7.49	5.39	8.58	7.51
COG	G	Carbohydrate transport and metabolism	Tfu_02202	ribose-5-phosphate isomerase B	11.34	9.31	11.57	11.1
COG	G	Carbohydrate transport and metabolism	Tfu_02205	glycoside hydrolase, family 77	7.27	6.04	7.94	7.94
COG	G	Carbohydrate transport and metabolism	Tfu_02206	putative transporter	9.39	7.58	10.27	9.43
COG	G	Carbohydrate transport and metabolism	Tfu_02209	dihydroxy-acid dehydratase	9.1	6.71	11.42	9.17
COG	G	Carbohydrate transport and metabolism	Tfu_02214	hypothetical protein	7.65	6.11	8.7	7.98
COG	G	Carbohydrate transport and metabolism	Tfu_02315	putative secreted protein	6.87	5.64	7.56	7.5
COG	G	Carbohydrate transport and metabolism	Tfu_02320	hypothetical protein	6.91	5.83	8.75	8.31
COG	G	Carbohydrate transport and metabolism	Tfu_02322	similar to N-acetylglucosamine kinase	5.83	4.86	8.74	8.29
COG	G	Carbohydrate transport and metabolism	Tfu_02337	hypothetical protein	11.63	9.93	10.58	12.21
COG	G	Carbohydrate transport and metabolism	Tfu_02338	ABC-type glucosylglycerol transport system	9.43	8.84	9.34	10.39
COG	G	Carbohydrate transport and metabolism	Tfu_02339	ABC-type glucosylglycerol transport system	9.13	8.35	9.92	10.13
COG	G	Carbohydrate transport and metabolism	Tfu_02340	hypothetical protein	9.28	7.01	10.37	10.1
COG	G	Carbohydrate transport and metabolism	Tfu_02473	n-acetylglucosamine-6-phosphate deacetylase	4.86	3.32	7.52	7.67
COG	G	Carbohydrate transport and metabolism	Tfu_02486	hypothetical protein	7.24	6.36	9.33	10.18
COG	G	Carbohydrate transport and metabolism	Tfu_02487	phosphoryl transfer system, HPr			4.32	5.09
COG	G	Carbohydrate transport and metabolism	Tfu_02489	putative phosphoenolpyruvate-dependent sugar	7.96	6.49	9.34	10.51
COG	G	Carbohydrate transport and metabolism	Tfu_02510	phosphomannomutase	9.31	7.28	10.78	9.63
COG	G	Carbohydrate transport and metabolism	Tfu_02537	ABC-type polysaccharide/polyol phosphate	9.52	7.48	10.26	9.45
COG	G	Carbohydrate transport and metabolism	Tfu_02538	lipopolysaccharide exporter	9.17	7.14	9.86	8.65
COG	G	Carbohydrate transport and metabolism	Tfu_02566	galactokinase	2.81	2.58	4.39	3.81
COG	G	Carbohydrate transport and metabolism	Tfu_02608	hypothetical protein	6.74	5.61	8.45	9.16
COG	G	Carbohydrate transport and metabolism	Tfu_02612	phosphoglucosamine mutase	9.43	7.58	10.9	9.45
COG	G	Carbohydrate transport and metabolism	Tfu_02676	hypothetical protein	6.88	5.93	8.96	8.58
COG	G	Carbohydrate transport and metabolism	Tfu_02709	hypothetical protein	10.16	8.28	10.29	10.34
COG	G	Carbohydrate transport and metabolism	Tfu_02712	hypothetical protein	7.16	6.51	7.24	8.89
COG	G	Carbohydrate transport and metabolism	Tfu_02723	putative epimerase	12.24	9.94	13.42	11.81
COG	G	Carbohydrate transport and metabolism	Tfu_02725	putative phosphoglycerate mutase	8.76	6.17	9.36	9.99
COG	G	Carbohydrate transport and metabolism	Tfu_02765	Phosphoenolpyruvate-protein phosphotransferase	6.95	6.29	8.89	9.18
COG	G	Carbohydrate transport and metabolism	Tfu_02767	putative carbohydrate kinase	7.23	5.64	8.68	8.29
COG	G	Carbohydrate transport and metabolism	Tfu_02768	6-phospho-beta-glucosidase	5.78	4.58	7.32	7.21
COG	G	Carbohydrate transport and metabolism	Tfu_02788	hypothetical protein	8.99	7.14	9.32	8.61
COG	G	Carbohydrate transport and metabolism	Tfu_02789	hypothetical protein	8.76	6.7	8.76	9.07
COG	G	Carbohydrate transport and metabolism	Tfu_02791	hypothetical protein	6.58	6.36	7.97	10.19
COG	G	Carbohydrate transport and metabolism	Tfu_02827	hypothetical protein	8.6	6.04	10.03	8.74
COG	G	Carbohydrate transport and metabolism	Tfu_02831	hypothetical protein	5.46	6.3	6.67	5.25
COG	G	Carbohydrate transport and metabolism	Tfu_02854	hypothetical protein	7	7.32	8.7	9.58
COG	G	Carbohydrate transport and metabolism	Tfu_02905	putative transmembrane transport protein	9.55	7.34	9.41	10.46
COG	G	Carbohydrate transport and metabolism	Tfu_02911	phosphoglyceromutase	12.82	10.51	12.17	11.12
COG	G	Carbohydrate transport and metabolism	Tfu_02923	hypothetical protein	11.36	8.23	11.22	10.82
COG	G	Carbohydrate transport and metabolism	Tfu_02970	putative phosphoketolase	5.91	5.88	8.26	7.58
COG	G	Carbohydrate transport and metabolism	Tfu_02979	hypothetical protein	6.91	6.04	8.31	8.22
COG	G	Carbohydrate transport and metabolism	Tfu_02988	hypothetical protein	8.78	7.7	8.23	8.93
COG	G	Carbohydrate transport and metabolism	Tfu_02990	hypothetical protein	8.09	6.17	8.91	8.42
COG	G	Carbohydrate transport and metabolism	Tfu_02994	putative transport protein	6.07	4.95	6.97	7.85
	G	Carbohydrate transport and metabolism	Tfu_03010	fructose-bisphosphate aldolase	15.22	12.28	14.05	12.7
COG	G	Carbohydrate transport and metabolism	Tfu_03044	trehalose 6-phosphate phosphorylase	9.4	8.06	8.54	9.72
COG
COG	K	Transcription	Tfu_00017	cell envelope-related transcriptional attenuator	6.41	6.29	9.54	7.2
COG	K	Transcription	Tfu_00029	putative LysR-family transcriptional regulator	6.86	5.7	7.63	8.75
COG	K	Transcription	Tfu_00030	hypothetical protein	7.38	6.63	7.14	7.4
COG	K	Transcription	Tfu_00033	regulatory protein GntR, HTH	5.95	5.25	7.07	7.29
COG	K	Transcription	Tfu_00090	helix-turn-helix motif	7.86	7.57	8.04	8.16
COG	K	Transcription	Tfu_00100	RNA binding S1:Resolvase, RNase H-like fold	9.95	8.09	10.13	10.26
COG	K	Transcription	Tfu_00102	regulatory protein, MerR	5.61	4.32	6.58	6.13
COG	K	Transcription	Tfu_00106	PAS protein phosphatase 2C-like	8.48	8.39	8.28	8.38
COG	K	Transcription	Tfu_00143	similar to Transcriptional regulator	9.23	8.79	9.62	9.09
COG	K	Transcription	Tfu_00163	Tyrosine protein kinase:Serine/threonine protein	8.8	7.27	9.58	9.85
COG	K	Transcription	Tfu_00179	RNA polymerase sigma-70 factor	12.63	9.23	10.93	12.41
COG	K	Transcription	Tfu_00199	regulatory protein, MerR	10.03	7.58	10.65	10.38
COG	K	Transcription	Tfu_00234	Cold shock protein	11.21	9.11	10	11.13
COG	K	Transcription	Tfu_00241	regulatory protein, MarR	9.04	4.86	7.28	6.81
COG	K	Transcription	Tfu_00249	iron dependent repressor	10.8	7.67	11.47	10.64
COG	K	Transcription	Tfu_00250	PAS containing protein phosphatase 2C-like	11.8	9.55	11.77	12.32
COG	K	Transcription	Tfu_00257	response regulator receiver	8.81	6.63	9.06	10
COG	K	Transcription	Tfu_00273	glucokinase ROK	8.06	6.7	8.6	8.57
COG	K	Transcription	Tfu_00285	response regulator receiver	9.36	7	8.68	9.4
COG	K	Transcription	Tfu_00286	signal transduction histidine kinase	9.59	7.38	10.19	9.72
COG	K	Transcription	Tfu_00287	Protein phosphatase 2C-like, withe GAF domain	8.64	5.95	9.42	9.91
COG	K	Transcription	Tfu_00288	regulatory protein, LuxR:Response regulator	6.93	3.91	7.79	7.53
COG	K	Transcription	Tfu_00330	regulatory protein, LuxR:Response regulator	6.17	3.91	6.98	5.98
COG	K	Transcription	Tfu_00343	response regulator receiver	8.03	5.83	9.26	8.35
COG	K	Transcription	Tfu_00351	helix-turn-helix, Fis-type	6.13	4.09	6.67	6.55
COG	K	Transcription	Tfu_00384	Cold shock protein	13.12	10.25	12.89	13.16
COG	K	Transcription	Tfu_00406	Tyrosine protein kinase:Serine/threonine protein	10.64	8.66	10.86	10.41
COG	K	Transcription	Tfu_00408	redox-sensitive transcriptional activator SoxR	6.25	4.09	6.97	6.44
COG	K	Transcription	Tfu_00411	regulatory protein, MarR	7.12	5.61	8.45	9.08
COG	K	Transcription	Tfu_00412	putative TetR-family transcriptional regulator	9.99	7.21	10.99	10.97
COG	K	Transcription	Tfu_00422	hypothetical protein	4.09	1	6.3	6.54
COG	K	Transcription	Tfu_00424	transcription-repair coupling factor	10.05	7.93	12.53	10.48
COG	K	Transcription	Tfu_00447	prokaryotic transcription elongation factor GreA	11.93	9.52	12.62	12.24
COG	K	Transcription	Tfu_00454	Tyrosine protein kinase:Serine/threonine protein	12.08	9.1	11.68	12.03
COG	K	Transcription	Tfu_00455	sigma subunit sigma24 -like protein	9.76	7.38	11.7	10.91
COG	K	Transcription	Tfu_00465	hypothetical protein	7.34	5.95	8.29	7.97
COG	K	Transcription	Tfu_00482	regulatory protein GntR, HTH	10.17	7.24	8.07	7.47
COG	K	Transcription	Tfu_00500	Tyrosine protein kinase:Serine/threonine protein	7.61	6.15	8.92	8.63
COG	K	Transcription	Tfu_00504	RNA polymerase sigma-70 factor	8.59	7.09	8.83	9.29
COG	K	Transcription	Tfu_00514	helicase, C-terminal:DEAD/DEAH box helicase,	8.25	6.71	9.97	9.33
COG	K	Transcription	Tfu_00518	putative TetR-family transcriptional regulator	9.85	7.25	10.39	9.46
COG	K	Transcription	Tfu_00548	RNA polymerase sigma-70 factor	11.42	8.83	12.08	11.84
COG	K	Transcription	Tfu_00551	putative lipoprotein	7.83	6.55	8.15	9.66
COG	K	Transcription	Tfu_00554	regulatory protein GntR, HTH	6.77	5.67	7.29	6.95
COG	K	Transcription	Tfu_00559	RNA polymerase sigma factor	11.2	8.89	11.85	11
COG	K	Transcription	Tfu_00563	similar to transcriptional regulators	7.78	5.58	8.71	8.12
COG	K	Transcription	Tfu_00567	possible regulator	5.88	5.67	6.32	6.58
COG	K	Transcription	Tfu_00574	similar to DNA-directed RNA polymerase	7.49	5.86	8.21	10.13
COG	K	Transcription	Tfu_00592	Tyrosine protein kinase:Serine/threonine protein	10.41	8.35	10.82	10.79
COG	K	Transcription	Tfu_00601	serine/threonine protein kinase	12.08	11.88	10.45	12.45
COG	K	Transcription	Tfu_00625	regulatory proteins, IclR	6.07	4.95	9.89	8.05
COG	K	Transcription	Tfu_00642	hypothetical protein	6.17	4	7.62	6.93
COG	K	Transcription	Tfu_00646	ATP-dependent DNA helicase RecG	7.71	5.83	8.85	8.56
COG	K	Transcription	Tfu_00651	ribonuclease III	9.13	7.69	9.91	9.14
COG	K	Transcription	Tfu_00684	regulatory proteins, AsnC/Lrp	7.43	6.13	8.1	6.79
COG	K	Transcription	Tfu_00685	putative regulatory protein	6.44	5.21	8.29	7.79
COG	K	Transcription	Tfu_00701	Tyrosine protein kinase:Serine/threonine protein	8.7	7.14	9.5	9.93
COG	K	Transcription	Tfu_00725	helicase, C-terminal:DEAD/DEAH box helicase,	6.55	5.58	7.62	7.07
COG	K	Transcription	Tfu_00734	regulatory protein, MerR	6.15	3.32	6.36	5.7
COG	K	Transcription	Tfu_00757	regulatory protein, LuxR:TPR repeat	6.34	5.04	8.75	7.8
COG	K	Transcription	Tfu_00758	regulatory protein, LuxR	8.37	6.34	9.25	8.86
COG	K	Transcription	Tfu_00767	regulatory protein, LuxR:Response regulator	5.36	4.81	6.55	6.13
COG	K	Transcription	Tfu_00776	transcription elongation factor NusA	10.8	8.38	11.4	11.32
COG	K	Transcription	Tfu_00777	similar to nucleic-acid-binding protein	10.57	7.66	11.44	11.55
COG	K	Transcription	Tfu_00800	hypothetical protein	8.87	6.85	10.29	9.71
COG	K	Transcription	Tfu_00834	regulatory protein, LacI	9.1	7.07	9.95	9.46
COG	K	Transcription	Tfu_00838	heat-inducible transcription repressor	12.16	9.09	13.1	12.21
COG	K	Transcription	Tfu_00842	putative RNA polymerase ECF-subfamily sigma	8.13	5.83	9.59	8.79
COG	K	Transcription	Tfu_00849	regulatory proteins, IclR	7.04	5.21	8.1	8.12
COG	K	Transcription	Tfu_00867	sigma-70 factor	9.83	7.71	9.67	11.9
COG	K	Transcription	Tfu_00872	regulatory protein, ArsR	5.09	2.58	5.21	4
COG	K	Transcription	Tfu_00880	regulatory protein, MarR	10.41	7.46	10.21	12.9
COG	K	Transcription	Tfu_00887	RNA polymerase sigma-B factor	4.17	3.58	5.75	5.7
COG	K	Transcription	Tfu_00906	hypothetical protein	5.83	5.61	7.3	7.3
COG	K	Transcription	Tfu_00907	regulatory protein, DeoR	10.8	8.04	11.02	10.43
COG	K	Transcription	Tfu_00909	regulatory protein, LacI	7.34	6.23	9.07	7.99
COG	K	Transcription	Tfu_00920	regulatory proteins, AsnC/Lrp	3.7	3.32	5.09	5.25
COG	K	Transcription	Tfu_00938	regulatory protein, LacI	9.96	6.91	10.41	9.98
COG	K	Transcription	Tfu_00949	putative TetR-family transcriptional regulator	6.41	5.88	7.02	9.37
COG	K	Transcription	Tfu_01006	hypothetical protein	11.23	9.28	12.35	11.8
COG	K	Transcription	Tfu_01025	putative transcriptional regulator	7.79	5.88	8.3	7.48
COG	K	Transcription	Tfu_01033	glucokinase ROK	9.54	7.67	10.51	9.31
COG	K	Transcription	Tfu_01041	Tyrosine protein kinase:Serine/threonine protein	9.69	7.55	10.89	10.04
COG	K	Transcription	Tfu_01063	DNA-directed RNA polymerase omega subunit	9.25	7.06	11.05	8.22
COG	K	Transcription	Tfu_01076	putative RNA-binding Sun protein	5.67	4.81	7.51	6.25
COG	K	Transcription	Tfu_01084	serine/threonine protein kinase	7.52	6.36	9.38	9.01
COG	K	Transcription	Tfu_01087	regulatory protein, MarR	6.71	4.81	6.77	7.16
COG	K	Transcription	Tfu_01094	transcription antitermination protein NusB	11.32	8.87	10.75	9.26
COG	K	Transcription	Tfu_01141	Tyrosine protein kinase:Serine/threonine protein	3.91	3	6.94	5.25
COG	K	Transcription	Tfu_01147	putative transcriptional regulator	5.67	2.58	6.7	6.19
COG	K	Transcription	Tfu_01205	Prokaryotic chromosome segregation and	7.38	5.52	8.45	7.73
COG	K	Transcription	Tfu_01232	hypothetical protein	5.21	4.17	6.86	5
COG	K	Transcription	Tfu_01238	response regulator receiver	7.02	6.04	6.54	6.87
COG	K	Transcription	Tfu_01262	hypothetical protein	6.66	5.29	8.07	5.98
COG	K	Transcription	Tfu_01266	helix-turn-helix, AraC type	6.17	5.21	7.67	6.32
COG	K	Transcription	Tfu_01271	PAS:Protein phosphatase 2C-like:GAF	13.06	10.47	12.59	11.02
COG	K	Transcription	Tfu_01277	regulatory protein GntR, HTH	8.29	6.87	9.42	8.45
COG	K	Transcription	Tfu_01289	regulatory protein GntR, HTH	11.97	9.44	12.06	10.47
COG	K	Transcription	Tfu_01330	response regulator receiver	4.32	3.46	4.64	4.64
COG	K	Transcription	Tfu_01334	RNA polymerase sigma factor	10.04	6.52	11.92	11.77
COG	K	Transcription	Tfu_01336	putative Sir2 family regulator	6.58	5.32	7.97	6.3
COG	K	Transcription	Tfu_01342	Tyrosine protein kinase:Serine/threonine protein	5.78	5	7.48	5.93
COG	K	Transcription	Tfu_01372	cell envelope-related transcriptional attenuator	8.75	6.36	9.35	8.59
COG	K	Transcription	Tfu_01373	regulatory proteins, AsnC/Lrp	7.29	5.95	8.94	7.85
COG	K	Transcription	Tfu_01374	regulatory protein GntR, HTH	9.55	6.88	9.55	9.24
COG	K	Transcription	Tfu_01383	putative transcriptional regulatory protein	7.1	4.91	8.06	6.95
COG	K	Transcription	Tfu_01384	regulatory protein, MerR	8.16	5.46	9.4	7.8
COG	K	Transcription	Tfu_01397	regulatory protein, MerR	10.51	7.91	10.91	11.05
COG	K	Transcription	Tfu_01403	regulatory protein, LuxR:Response regulator	5.73	4.64	6.77	6.23
COG	K	Transcription	Tfu_01406	regulatory protein GntR, HTH	7.28	5.46	9.08	7.79
COG	K	Transcription	Tfu_01407	RNA polymerase sigma factor	12.39	9.19	14.29	13.24
COG	K	Transcription	Tfu_01422	putative LysR-family transcriptional regulator	8.96	7.44	9.75	9.45
COG	K	Transcription	Tfu_01423	putative transcriptional regulator	7.1	5.17	9.31	9.58
COG	K	Transcription	Tfu_01440	helicase, C-terminal:DEAD/DEAH box helicase,	9.6	7.5	10.67	9.15
COG	K	Transcription	Tfu_01446	putative transcriptional regulator	7.02	5.13	8.47	6.83
COG	K	Transcription	Tfu_01467	hypothetical protein	4.91	5.29	6.46	6.98
COG	K	Transcription	Tfu_01501	similar to Response regulators consisting of a	1	2.58	8.26	3.7
COG	K	Transcription	Tfu_01506	similar to DNA-directed RNA polymerase	6.58	6.77	7.89	10.84
COG	K	Transcription	Tfu_01511	hypothetical protein	7.41	4.32	7.96	7.04
COG	K	Transcription	Tfu_01514	Tyrosine protein kinase:Serine/threonine protein	7.33	7.11	9.09	7.73
COG	K	Transcription	Tfu_01552	PAS:Protein phosphatase 2C-like:GAF	8.81	7.77	9.76	9.1
COG	K	Transcription	Tfu_01556	regulatory protein, ArsR	6.73	8.48	6.88	5.52
COG	K	Transcription	Tfu_01568	regulatory protein, ArsR	3.81	5.58	5.32	3.81
COG	K	Transcription	Tfu_01605	putative xylose repressor	5.17	4.86	7.24	6.29
COG	K	Transcription	Tfu_01608	putative xylose repressor	4.46	6.02	5.64	6.17
COG	K	Transcription	Tfu_01620	regulatory protein, LacI	8.02	6.19	8.74	10
COG	K	Transcription	Tfu_01626	regulatory protein GntR, HTH	3.7	4.7	5.86	4.52
COG	K	Transcription	Tfu_01641	valine-pyruvate aminotransferase	9.8	7.03	12.4	9.64
COG	K	Transcription	Tfu_01646	putative TetR-family transcriptional regulator	4.86	3.7	5.29	5.61
COG	K	Transcription	Tfu_01658	Tyrosine protein kinase:Serine/threonine protein	7.18	6.49	8.12	7.49
COG	K	Transcription	Tfu_01664	iron dependent repressor	10.39	7.26	10.54	10.56
COG	K	Transcription	Tfu_01667	regulatory protein, MerR	5.39	3.17	6.61	5.86
COG	K	Transcription	Tfu_01710	regulatory protein, LacI	8.01	5.95	9.96	9.1
COG	K	Transcription	Tfu_01711	regulatory protein GntR, HTH	6.91	5.61	7.86	7.31
COG	K	Transcription	Tfu_01739	PAS/Protein phosphatase 2C-like	7.25	5.7	9.59	9.65
COG	K	Transcription	Tfu_01740	putative LysR-family transcriptional regulator	4.75	5.55	6.58	5.39
COG	K	Transcription	Tfu_01752	Protein phosphatase 2C-like	8.18	5.39	9.05	8.95
COG	K	Transcription	Tfu_01756	Tyrosine protein kinase:Serine/threonine protein	9.62	7.64	11.11	9.57
COG	K	Transcription	Tfu_01771	similar to transcriptional regulator	7.66	5.61	8.93	7.67
COG	K	Transcription	Tfu_01778	regulatory protein, LuxR	4.52	4.75	5.95	8.62
COG	K	Transcription	Tfu_01785	regulatory protein GntR, HTH	1.58	2.58	5.32	4.39
COG	K	Transcription	Tfu_01787	regulatory protein GntR, HTH	6.44	5.43	8.18	9.39
COG	K	Transcription	Tfu_01811	polyphosphate glucokinase/transcriptional	5.32	5.7	7.7	7.33
COG	K	Transcription	Tfu_01817	regulatory protein, LuxR:Response regulator	2.58	3.46	5.58	4.39
COG	K	Transcription	Tfu_01845	regulatory protein, LuxR:Response regulator	6.75	5.13	8.53	7.23
COG	K	Transcription	Tfu_01851	regulatory protein, DeoR	8.07	5.04	9.82	8.99
COG	K	Transcription	Tfu_01854	regulatory protein, DeoR	13.85	9.18	14.49	11.82
COG	K	Transcription	Tfu_01906	helix-turn-helix motif	3.7	3.17	4.81	4.58
COG	K	Transcription	Tfu_01913	putative transcriptional regulator	3.32	4.95	6.81	4.09
COG	K	Transcription	Tfu_01923	putative transcriptional repressor protein	6.27	5.43	8.6	7.26
COG	K	Transcription	Tfu_01941	response regulator receiver	10.19	7.18	11.47	10.57
COG	K	Transcription	Tfu_01988	putative DNA-binding protein	10.03	9.35	12.68	11.05
COG	K	Transcription	Tfu_02053	arginine repressor	11.05	8.29	8.81	8.41
COG	K	Transcription	Tfu_02059	regulatory protein, MarR	7.56	4.86	8.94	7.62
COG	K	Transcription	Tfu_02074	Tyrosine protein kinase:Serine/threonine protein	8.62	7.17	9.66	8.82
COG	K	Transcription	Tfu_02075	Tyrosine protein kinase:Serine/threonine protein	7.43	5.29	8.88	8.36
COG	K	Transcription	Tfu_02083	PAS/Protein phosphatase 2C-like	7.41	5.29	8.55	8.16
COG	K	Transcription	Tfu_02090	RelA/SpoT protein	9.41	7.58	10.72	10.17
COG	K	Transcription	Tfu_02121	hypothetical protein	8.2	6.63	9.09	8.19
COG	K	Transcription	Tfu_02139	RNA polymerase sigma factor	11.61	9.58	12.88	12.33
COG	K	Transcription	Tfu_02140	PAS/Protein phosphatase 2C-like	11.29	8.95	12.29	11.94
COG	K	Transcription	Tfu_02150	hypothetical protein	10.31	8.01	11.48	10.08
COG	K	Transcription	Tfu_02152	peptidase S24, LexA repressor	13.33	10.4	13.01	13.39
COG	K	Transcription	Tfu_02167	helicase c2:DEAD/DEAH box helicase, N-terminal	6.91	6.44	8.89	8.44
COG	K	Transcription	Tfu_02200	hypothetical protein	9.09	6.97	11.13	10.68
COG	K	Transcription	Tfu_02229	Tyrosine protein kinase:Serine/threonine protein	8.72	6.92	9.55	8.47
COG	K	Transcription	Tfu_02233	regulatory protein, LuxR:Response regulator	6.07	5.17	7.38	7.97
COG	K	Transcription	Tfu_02240	helix-turn-helix, Fis-type	9.96	6.55	10.71	11.17
COG	K	Transcription	Tfu_02254	putative LysR-family transcriptional regulator	4.09	4.09	6.55	6.21
COG	K	Transcription	Tfu_02278	regulatory protein, LuxR:Response regulator	5.7	4.81	8.04	7.29
COG	K	Transcription	Tfu_02297	regulatory protein, MarR	11.08	7.94	10.05	10.96
COG	K	Transcription	Tfu_02299	regulatory protein, ArsR	7.31	5	7.25	7.08
COG	K	Transcription	Tfu_02323	putative transcriptional regulator	8.48	6.3	9.53	8.47
COG	K	Transcription	Tfu_02333	regulatory protein, MerR	8.22	5.83	8.68	8.17
COG	K	Transcription	Tfu_02342	response regulator receiver	9.3	6.83	9.1	8.95
COG	K	Transcription	Tfu_02344	response regulator receiver:Protein phosphatase	9.32	7.65	10.07	10.15
COG	K	Transcription	Tfu_02346	hypothetical protein	8.2	6.44	8.81	8.81
COG	K	Transcription	Tfu_02361	Tyrosine protein kinase:Serine/threonine protein	11.4	9.12	11.87	12
COG	K	Transcription	Tfu_02375	Tyrosine protein kinase:Serine/threonine protein	8.61	6.67	9.68	9.54
COG	K	Transcription	Tfu_02381	ATPaseDEAD/DEAH box helicase, N-terminal	8.33	6.97	9.47	8.73
COG	K	Transcription	Tfu_02389	hypothetical protein	9.48	8.1	11.73	12.01
COG	K	Transcription	Tfu_02393	regulatory protein, MarR	10.25	8.01	9.09	9.08
COG	K	Transcription	Tfu_02421	transcription termination factor Rho	11.7	9.64	13.11	12.62
COG	K	Transcription	Tfu_02450	DEAD/DEAH box helicase, N-terminal	8.72	6.93	9.76	10.13
COG	K	Transcription	Tfu_02454	putative lysR-family transcriptional regulator	6.66	4.75	7.62	7.21
COG	K	Transcription	Tfu_02491	regulatory protein, LuxR:Response regulator	11	8.29	10.93	11.14
COG	K	Transcription	Tfu_02496	response regulator receiver	10.22	7.72	11.21	10.17
COG	K	Transcription	Tfu_02507	Tyrosine protein kinase:Serine/threonine protein	9.83	8.1	10.99	10.66
COG	K	Transcription	Tfu_02526	hypothetical protein	9.16	7.67	10.6	9.37
COG	K	Transcription	Tfu_02542	cell envelope-related transcriptional attenuator	7.53	5.67	8	9.07
COG	K	Transcription	Tfu_02549	response regulator receiver	7.77	6.07	7.68	7.75
COG	K	Transcription	Tfu_02567	cell envelope-related transcriptional attenuator	8.44	6.79	9.55	9.33
COG	K	Transcription	Tfu_02582	regulatory protein, LuxR:Response regulator	9.25	7.69	9.79	10.95
COG	K	Transcription	Tfu_02583	putative two-component system sensor kinase	6.54	5.21	7	8.02
COG	K	Transcription	Tfu_02597	RNA polymerase sigma-70 factor	7.44	6.23	8.45	8.25
COG	K	Transcription	Tfu_02618	DNA-directed RNA polymerase alpha subunit	13.25	11.33	13.91	11.57
COG	K	Transcription	Tfu_02653	DNA-directed RNA polymerase beta' subunit	13.22	11.12	14.29	11.57
COG	K	Transcription	Tfu_02654	DNA-directed RNA polymerase beta subunit	12.23	10.28	14.35	11.31
COG	K	Transcription	Tfu_02659	transcription antitermination protein NusG	12.34	10.07	12.77	11.8
COG	K	Transcription	Tfu_02716	alanine-rich protein	6.3	7.37	7.5	7.97
COG	K	Transcription	Tfu_02737	transcriptional regulatory protein	7.54	5.43	7.95	7.64
COG	K	Transcription	Tfu_02755	putative TetR-family transcriptional regulator	8.48	6.74	9.04	8.94
COG	K	Transcription	Tfu_02778	helix-turn-helix motif	10.05	8.85	10.45	10.06
COG	K	Transcription	Tfu_02790	regulatory protein, LacI	8.67	6.55	9.11	8.38
COG	K	Transcription	Tfu_02793	regulatory protein, ArsR	5.58	3.58	5.81	5.88
COG	K	Transcription	Tfu_02796	Protein phosphatase 2C-like	7.22	5.67	7.99	7.95
COG	K	Transcription	Tfu_02799	TetR/AcrR family transcriptional regulator	8.09	6.43	8.57	8.77
COG	K	Transcription	Tfu_02809	regulatory protein, LuxR	5.17	4.52	6.07	8.35
COG	K	Transcription	Tfu_02816	hypothetical protein	5.17	4.09	4.75	4.46
COG	K	Transcription	Tfu_02825	putative LysR-family transcriptional regulator	6.49	5.32	9.03	6.78
COG	K	Transcription	Tfu_02845	Tyrosine protein kinase:Serine/threonine protein	9.77	8.03	10.26	10.23
COG	K	Transcription	Tfu_02855	similar to Putative stress-responsive	9.29	6.83	9.72	10.64
COG	K	Transcription	Tfu_02858	response regulator receiver	4.46	4.58	6.17	5.73
COG	K	Transcription	Tfu_02880	regulatory protein, LuxR	9.18	6.89	11.35	10.17
COG	K	Transcription	Tfu_02882	Bvg accessory factor	8.25	6.54	8.74	8.91
COG	K	Transcription	Tfu_02907	putative CarD-like transcriptional regulator	16.66	13.7	15.32	16.39
COG	K	Transcription	Tfu_02910	response regulator receiver	10.49	8.12	10.23	9.61
COG	K	Transcription	Tfu_02916	similar to transcriptional regulator	11.87	8.1	9.83	10.51
COG	K	Transcription	Tfu_02941	regulatory protein GntR, HTH	8.11	6.09	8.15	8.11
COG	K	Transcription	Tfu_02943	regulatory protein GntR, HTH	9.27	6.43	8.46	7.79
COG	K	Transcription	Tfu_02950	regulatory protein, LuxR:Response regulator	13.27	10.85	12.02	13.81
COG	K	Transcription	Tfu_02953	putative transcriptional regulator	8.54	5.91	9.71	8.62
COG	K	Transcription	Tfu_02956	cell envelope-related transcriptional attenuator	10.19	7.48	10.88	11.92
COG	K	Transcription	Tfu_02959	regulatory protein, LuxR:Response regulator	7.34	5.93	7.83	7.39
COG	K	Transcription	Tfu_03022	putative RNA polymerase sigma factor	3.7	3.7	6.04	6.04
COG	K	Transcription	Tfu_03028	regulatory protein, MarR	4.32	3.32	5.61	4.58
COG	K	Transcription	Tfu_03035	regulatory protein, LuxR:Response regulator	10.97	8.46	11.32	12.14
COG	K	Transcription	Tfu_03038	hypothetical protein	5.36	3.81	4.75	5.39
COG	K	Transcription	Tfu_03048	regulatory protein GntR, HTH	8.02	5.25	8.32	7.29
COG	K	Transcription	Tfu_03065	Tyrosine protein kinase:Serine/threonine protein	11.47	9.62	11.63	11.94
COG	K	Transcription	Tfu_03066	Tyrosine protein kinase:Serine/threonine protein	10.5	8.41	11.3	11.35
COG	K	Transcription	Tfu_03098	hypothetical protein	9.61	7.11	10.73	8.61
	K	Transcription	Tfu_03106	RNA polymerase sigma-70 factor	10.13	7.95	10.16	10.35
COG	K	Transcription	Tfu_03110	ParB-like partition protein	10.51	7.94	10.9	10.28
COG
COG	E	Amino acid transport and metabolism	Tfu_00028	hypothetical protein	7.98	5.67	8.07	11.48
COG	E	Amino acid transport and metabolism	Tfu_00042	aspartate-semialdehyde dehydrogenase, USG-1	11.02	8.77	12.31	10.68
COG	E	Amino acid transport and metabolism	Tfu_00043	aspartate kinase	12.28	9.65	12.59	10.77
COG	E	Amino acid transport and metabolism	Tfu_00058	putative agmatinase	7.38	5.43	8.16	8.19
COG	E	Amino acid transport and metabolism	Tfu_00074	hypothetical protein	7.21	6.46	7.62	9.79
COG	E	Amino acid transport and metabolism	Tfu_00075	ABC-type branched-chain amino acid transport	8.54	6.63	6.41	12.4
COG	E	Amino acid transport and metabolism	Tfu_00076	ABC-type branched-chain amino acid transport	4.7	4.09	5.39	9.91
COG	E	Amino acid transport and metabolism	Tfu_00077	branched-chain amino acid ABC transporter	5.32	4.7	4.95	9.19
COG	E	Amino acid transport and metabolism	Tfu_00078	branched-chain amino acid ABC transporter	4.81	4.58	6.04	10.17
COG	E	Amino acid transport and metabolism	Tfu_00136	phosphoserine phosphatase SerB:HAD-superfamily	12.2	9.4	11.93	11.38
COG	E	Amino acid transport and metabolism	Tfu_00142	hypothetical protein	6.29	6.87	7.69	7.2
COG	E	Amino acid transport and metabolism	Tfu_00173	hypothetical protein	10.04	7.66	11.02	11.39
COG	E	Amino acid transport and metabolism	Tfu_00174	ATP phosphoribosyltransferase	10.42	7.88	11.07	10.46
COG	E	Amino acid transport and metabolism	Tfu_00175	phosphoribosyl-ATP pyrophosphatase	9.74	6.86	9.68	10.15
COG	E	Amino acid transport and metabolism	Tfu_00191	similar to N-acetylglutamate synthase and	10.61	8.17	10.91	10.2
COG	E	Amino acid transport and metabolism	Tfu_00226	threonine synthase	10.69	7.79	14.7	10.69
COG	E	Amino acid transport and metabolism	Tfu_00246	phosphoserine aminotransferase	13.79	10.84	13.12	12.34
COG	E	Amino acid transport and metabolism	Tfu_00272	DUF160	11.86	9.62	11.79	11.12
COG	E	Amino acid transport and metabolism	Tfu_00280	spermidine/putrescine ABC transporter	9.69	8.15	9.54	9.31
COG	E	Amino acid transport and metabolism	Tfu_00281	hypothetical protein	11.34	9.85	10.37	9.82
COG	E	Amino acid transport and metabolism	Tfu_00282	polyamine ABC-transporter, inner membrane	12.11	10.9	10.49	10.1
COG	E	Amino acid transport and metabolism	Tfu_00283	polyamine ABC-transporter, inner membrane	8.92	7.53	8.74	8.57
COG	E	Amino acid transport and metabolism	Tfu_00284	putative oxidoreductase	8.45	6.51	8.62	8.27
COG	E	Amino acid transport and metabolism	Tfu_00301	diaminobutyrate--2-oxoglutarate aminotransferase	10.42	8.77	8.92	10.78
COG	E	Amino acid transport and metabolism	Tfu_00303	hypothetical protein	8.63	7.52	7.11	8.26
COG	E	Amino acid transport and metabolism	Tfu_00304	hypothetical protein	5.86	5.46	5.09	6.94
COG	E	Amino acid transport and metabolism	Tfu_00305	amino acid ABC transporter, inner membrane	6.86	5.25	6.27	7.2
COG	E	Amino acid transport and metabolism	Tfu_00306	ABC-type polar amino acid transport system	8.57	6.34	8.3	9.07
COG	E	Amino acid transport and metabolism	Tfu_00326	ABC-type spermidine/putrescine transport systems	6.94	5.39	8.02	7.95
COG	E	Amino acid transport and metabolism	Tfu_00415	ribose-phosphate pyrophosphokinase	12.03	9.9	12.26	11.48
COG	E	Amino acid transport and metabolism	Tfu_00419	sulfate adenylyltransferase subunit 2	9.61	7.51	12.41	8.63
COG	E	Amino acid transport and metabolism	Tfu_00434	proline dehydrogenase	6.27	3.46	7.81	7.84
COG	E	Amino acid transport and metabolism	Tfu_00437	hypothetical protein	6.88	4.32	7.87	9.22
COG	E	Amino acid transport and metabolism	Tfu_00438	cystathionine beta-synthase	8.66	6.98	9.73	9.16
COG	E	Amino acid transport and metabolism	Tfu_00440	cystathionine gamma-synthase	8.41	7.14	8.91	9.15
COG	E	Amino acid transport and metabolism	Tfu_00485	putative peptidase	8.09	6.38	8.46	9.08
COG	E	Amino acid transport and metabolism	Tfu_00492	hypothetical protein	8.97	7.53	10.4	9.84
COG	E	Amino acid transport and metabolism	Tfu_00494	2,3,4,5-tetrahydropyridine-2,6-dicarboxylate	12.94	10.65	12.28	12.36
COG	E	Amino acid transport and metabolism	Tfu_00495	succinyl-diaminopimelate desuccinylase	9.71	8.15	10.34	9.61
COG	E	Amino acid transport and metabolism	Tfu_00503	leucyl aminopeptidase	12.28	10.18	12.42	11.65
COG	E	Amino acid transport and metabolism	Tfu_00526	putative peptidase	8.69	6.91	9.11	9.26
COG	E	Amino acid transport and metabolism	Tfu_00544	3-phosphoshikimate 1-carboxyvinyltransferase	9.47	7.65	11.17	9.93
COG	E	Amino acid transport and metabolism	Tfu_00553	acetolactate synthase large subunit	6.15	5.46	7.86	7.57
COG	E	Amino acid transport and metabolism	Tfu_00568	hypothetical protein	8.04	6.58	8.5	8.73
COG	E	Amino acid transport and metabolism	Tfu_00595	putative pyridoxal-phosphate-dependent	9.13	6.58	10.41	9.16
COG	E	Amino acid transport and metabolism	Tfu_00611	acetolactate synthase I large subunit	10.22	8.29	13.14	10.46
COG	E	Amino acid transport and metabolism	Tfu_00612	acetolactate synthase, small subunit	9.52	7.81	12.14	9.46
COG	E	Amino acid transport and metabolism	Tfu_00613	ketol-acid reductoisomerase	10.39	8.32	12.73	10.04
COG	E	Amino acid transport and metabolism	Tfu_00614	D-3-phosphoglycerate dehydrogenase	12.38	10.27	13.81	11.85
COG	E	Amino acid transport and metabolism	Tfu_00615	3-isopropylmalate dehydrogenase	9.51	7.24	11.5	9.07
COG	E	Amino acid transport and metabolism	Tfu_00616	branched-chain amino acid aminotransferase	9.17	8.29	10.24	10.56
COG	E	Amino acid transport and metabolism	Tfu_00617	2-isopropylmalate synthase	8.43	6.78	9.95	9.42
COG	E	Amino acid transport and metabolism	Tfu_00626	isopropylmalate isomerase large subunit	7.8	6.61	12.54	7.99
COG	E	Amino acid transport and metabolism	Tfu_00627	isopropylmalate isomerase small subunit	8.4	6.32	11.75	7.44
COG	E	Amino acid transport and metabolism	Tfu_00632	cystathionine gamma-synthase	7	5.91	8.89	7.55
COG	E	Amino acid transport and metabolism	Tfu_00634	putative integral membrane protein	7.69	6.19	10.41	9
COG	E	Amino acid transport and metabolism	Tfu_00686	putative aminotransferase	5.86	5.29	7.29	7.73
COG	E	Amino acid transport and metabolism	Tfu_00690	4-aminobutyrate aminotransferase	6.7	4.75	7.5	7.65
COG	E	Amino acid transport and metabolism	Tfu_00745	hypothetical protein	4.52	5.29	5.7	4.91
COG	E	Amino acid transport and metabolism	Tfu_00771	hypothetical protein	6.74	5.88	7.47	8.16
COG	E	Amino acid transport and metabolism	Tfu_00786	dihydrodipicolinate reductase	10.24	8.37	11.09	10.46
COG	E	Amino acid transport and metabolism	Tfu_00791	dihydrodipicolinate synthase	10.12	8.38	9.98	10.14
COG	E	Amino acid transport and metabolism	Tfu_00806	putative acyl-peptide hydrolase	6.99	6.95	8.15	7.64
COG	E	Amino acid transport and metabolism	Tfu_00807	amino acid ABC transporter, permease protein,	8.89	8.88	8.47	9.07
COG	E	Amino acid transport and metabolism	Tfu_00808	amino acid ABC transporter, permease protein,	8.53	8.77	7.91	7.82
COG	E	Amino acid transport and metabolism	Tfu_00809	hypothetical protein	10.97	10.11	9.56	10.57
COG	E	Amino acid transport and metabolism	Tfu_00810	ABC-type polar amino acid transport system	9.43	9.1	8.95	9.23
COG	E	Amino acid transport and metabolism	Tfu_00816	diaminopimelate epimerase	6.7	6.02	9.65	9.36
COG	E	Amino acid transport and metabolism	Tfu_00817	hypothetical protein	6.44	6.25	8.13	7.47
COG	E	Amino acid transport and metabolism	Tfu_00818	hypothetical protein	7.56	6.11	9.49	7.86
COG	E	Amino acid transport and metabolism	Tfu_00850	2-isopropylmalate synthase	9.97	7.98	11.71	10.72
COG	E	Amino acid transport and metabolism	Tfu_00854	hypothetical protein	5.93	5.17	7.76	6.58
COG	E	Amino acid transport and metabolism	Tfu_00855	hypothetical protein	7.88	6.15	9.58	7.99
COG	E	Amino acid transport and metabolism	Tfu_00885	putative glutathione-dependent aldehyde	3.17	3.58	6	5.61
COG	E	Amino acid transport and metabolism	Tfu_00899	similar to V8-like Glu-specific endopeptidase	4.39	6.23	6.3	5.88
COG	E	Amino acid transport and metabolism	Tfu_00908	hypothetical protein	8.88	7.61	9.75	8.56
COG	E	Amino acid transport and metabolism	Tfu_00910	hypothetical protein	13.6	10.42	12.66	12.09
COG	E	Amino acid transport and metabolism	Tfu_00911	ABC-type dipeptide/oligopeptide/nickel transport	9.53	7.89	9.44	8.82
COG	E	Amino acid transport and metabolism	Tfu_00912	ABC-type dipeptide/oligopeptide/nickel transport	9.53	6.51	9.77	8.84
COG	E	Amino acid transport and metabolism	Tfu_00913	oligopeptide/dipeptide ABC transporter,	10.01	6.73	10.57	9.56
COG	E	Amino acid transport and metabolism	Tfu_00914	ABC-type oligopeptide transport system ATPase	9.96	6.49	10.28	9.47
COG	E	Amino acid transport and metabolism	Tfu_00921	putative tryptophan 2,3-dioxygenase	4.25	3	5.83	8.65
COG	E	Amino acid transport and metabolism	Tfu_00922	kynureninase	5.91	4.81	8.02	9.22
COG	E	Amino acid transport and metabolism	Tfu_00961	alanine dehydrogenase and pyridine nucleotide	7.58	6.38	7.85	6.7
COG	E	Amino acid transport and metabolism	Tfu_00982	glutamine synthetase type I	10.75	7.95	10.93	11.21
COG	E	Amino acid transport and metabolism	Tfu_00988	glutamine synthetase type I	14.05	10.36	11.13	11.67
COG	E	Amino acid transport and metabolism	Tfu_00995	leucyl aminopeptidase	12.28	9.99	13.07	11.93
COG	E	Amino acid transport and metabolism	Tfu_01024	anthranilate phosphoribosyltransferase	8.57	6.69	9.94	9.14
COG	E	Amino acid transport and metabolism	Tfu_01039	phospho-2-dehydro-3-deoxyheptonate aldolase,	8.85	6.82	10.72	10.06
COG	E	Amino acid transport and metabolism	Tfu_01044	thiamine biosynthesis oxidoreductase ThiO	9.46	6.64	11.32	9.07
COG	E	Amino acid transport and metabolism	Tfu_01050	5,10-methylenetetrahydrofolate reductase	9.38	6.86	10.96	8.52
COG	E	Amino acid transport and metabolism	Tfu_01056	carbamoyl-phosphate synthase, small subunit	8.92	6.95	8.68	7.35
COG	E	Amino acid transport and metabolism	Tfu_01057	carbamoyl-phosphate synthase, large subunit,	11.21	8.92	10.58	9.11
COG	E	Amino acid transport and metabolism	Tfu_01090	chorismate synthase	9.31	7.73	10.3	9.55
COG	E	Amino acid transport and metabolism	Tfu_01091	shikimate kinase	7.88	6.38	8.6	7.13
COG	E	Amino acid transport and metabolism	Tfu_01092	3-dehydroquinate synthase	6.94	5.52	8.37	7.15
COG	E	Amino acid transport and metabolism	Tfu_01098	hypothetical protein	8.4	6.66	11.18	10.26
COG	E	Amino acid transport and metabolism	Tfu_01138	hypothetical protein	5.73	3.91	7	5.95
COG	E	Amino acid transport and metabolism	Tfu_01145	hypothetical protein	6.25	5.36	8.01	6.98
COG	E	Amino acid transport and metabolism	Tfu_01150	histidinol dehydrogenase	9.84	7.94	9.76	8.75
COG	E	Amino acid transport and metabolism	Tfu_01151	histidinol-phosphate aminotransferase	8.54	7.03	8.96	8.19
COG	E	Amino acid transport and metabolism	Tfu_01152	imidazoleglycerol-phosphate dehydratase	9.73	7.94	10.53	8.44
COG	E	Amino acid transport and metabolism	Tfu_01154	imidazole glycerol phosphate synthase subunit	8.51	6.58	9.36	7.61
COG	E	Amino acid transport and metabolism	Tfu_01155	1-(5-phosphoribosyl)-5-[(5-	9.44	7.24	10.19	8.49
COG	E	Amino acid transport and metabolism	Tfu_01156	histidine biosynthesis protein HisF	8.63	6.52	10.16	8.5
COG	E	Amino acid transport and metabolism	Tfu_01159	phosphoribosyl-AMP cyclohydrolase	8.37	5.46	8.55	7.77
COG	E	Amino acid transport and metabolism	Tfu_01164	indole-3-glycerol-phosphate synthase	10.13	8.11	11.62	10.57
COG	E	Amino acid transport and metabolism	Tfu_01165	tryptophan synthase, beta chain	9.11	7.43	10.61	8.56
COG	E	Amino acid transport and metabolism	Tfu_01166	tryptophan synthase subunit alpha	7.65	5.32	9.15	7.67
COG	E	Amino acid transport and metabolism	Tfu_01173	glutamate synthase (ferredoxin)	9.38	6.49	8.97	7.76
COG	E	Amino acid transport and metabolism	Tfu_01174	glutamate synthase, NADH/NADPH, small subunit 1	8.97	5.49	7.68	7.19
COG	E	Amino acid transport and metabolism	Tfu_01182	hypothetical protein	8.57	7.38	8.17	9.13
COG	E	Amino acid transport and metabolism	Tfu_01183	branched-chain amino acid transport system	7.69	7.36	7.78	8.83
COG	E	Amino acid transport and metabolism	Tfu_01184	branched-chain amino acid transport system	8.56	7.35	8.72	9.84
COG	E	Amino acid transport and metabolism	Tfu_01185	ABC-type branched-chain amino acid transport	7.97	6.85	8.55	9.42
COG	E	Amino acid transport and metabolism	Tfu_01186	hypothetical protein	9.61	8.25	8.85	10.46
COG	E	Amino acid transport and metabolism	Tfu_01207	chorismate mutase of the AroH class	7.32	6.57	9.13	7.76
COG	E	Amino acid transport and metabolism	Tfu_01208	prephenate dehydrogenase	7.39	6.41	9.63	8.88
COG	E	Amino acid transport and metabolism	Tfu_01290	hypothetical protein	5.49	4.81	7.09	6.83
COG	E	Amino acid transport and metabolism	Tfu_01291	probable amino-acid transmembrane lipoprotein	5.25	3.91	6.23	5.25
COG	E	Amino acid transport and metabolism	Tfu_01292	similar to ABC-type branched-chain amino acid	3.81	3.32	5.55	4
COG	E	Amino acid transport and metabolism	Tfu_01293	ABC-type branched-chain amino acid transport	4.39	2.32	5.91	5.7
COG	E	Amino acid transport and metabolism	Tfu_01294	ABC-type branched-chain amino acid transport	5.95	3.46	7.42	5.73
COG	E	Amino acid transport and metabolism	Tfu_01308	ABC-type spermidine/putrescine transport systems	4.91	3.91	6.7	5.61
COG	E	Amino acid transport and metabolism	Tfu_01365	putative acetyltransferase	5.49	3.91	7.66	7.67
COG	E	Amino acid transport and metabolism	Tfu_01371	glutamate dehydrogenase	13.03	8.94	12.07	9.67
COG	E	Amino acid transport and metabolism	Tfu_01386	glutamine amidotransferase of anthranilate	8.14	7.91	10.75	9.85
COG	E	Amino acid transport and metabolism	Tfu_01398	glycine dehydrogenase	8.38	6.23	10.75	8.68
COG	E	Amino acid transport and metabolism	Tfu_01543	arginase	5.55	4.52	7.45	7.17
COG	E	Amino acid transport and metabolism	Tfu_01630	oligopeptide/dipeptide ABC transporter,	4.46	5.46	6.55	6.3
COG	E	Amino acid transport and metabolism	Tfu_01631	ABC transporter, permease protein	3.17	5.49	5.49	4.32
COG	E	Amino acid transport and metabolism	Tfu_01632	hypothetical protein	4.7	7.06	5.91	5.09
COG	E	Amino acid transport and metabolism	Tfu_01633	hypothetical protein	5.88	7.81	7.48	6.67
COG	E	Amino acid transport and metabolism	Tfu_01635	dehydroquinase, class II	6.19	4.09	6.74	5.52
COG	E	Amino acid transport and metabolism	Tfu_01641	valine-pyruvate aminotransferase	9.8	7.03	12.4	9.64
COG	E	Amino acid transport and metabolism	Tfu_01666	para-aminobenzoate synthase, component	7.45	5.98	8.8	7.94
COG	E	Amino acid transport and metabolism	Tfu_01681	probable conserved integral membrane protein	6.34	4.52	8.22	7.21
COG	E	Amino acid transport and metabolism	Tfu_01715	dihydrodipicolinate synthase	3.58	3	5.95	5
COG	E	Amino acid transport and metabolism	Tfu_01718	putative 5-dehydro-4-deoxyglucarate dehydratase	2	3	4.46	4
COG	E	Amino acid transport and metabolism	Tfu_01741	threonine dehydratase	7.71	5.67	9.21	12.32
COG	E	Amino acid transport and metabolism	Tfu_01744	xaa-Pro aminopeptidase	8.84	6.19	11.07	9.48
COG	E	Amino acid transport and metabolism	Tfu_01755	alcohol dehydrogenase	6.04	4.86	9.01	7.52
COG	E	Amino acid transport and metabolism	Tfu_01779	hypothetical protein	5.7	4.46	7.82	6.66
COG	E	Amino acid transport and metabolism	Tfu_01780	ABC transporter permease protein	3	2	5.52	4.86
COG	E	Amino acid transport and metabolism	Tfu_01781	possible ABC transporter, permease protein	1.58	3.17	4.64	3.32
COG	E	Amino acid transport and metabolism	Tfu_01782	ABC-type branched-chain amino acid transport	3	2	5.09	3.91
COG	E	Amino acid transport and metabolism	Tfu_01783	ABC-type branched-chain amino acid transport	2.58	4.52	4.7	4.91
COG	E	Amino acid transport and metabolism	Tfu_01820	hypothetical protein	8.17	8.5	7.57	6.67
COG	E	Amino acid transport and metabolism	Tfu_01821	hypothetical protein	12.04	11.61	9.49	9.73
COG	E	Amino acid transport and metabolism	Tfu_01822	oligopeptide transport integral membrane protein	8.5	8.48	8.66	8.33
COG	E	Amino acid transport and metabolism	Tfu_01825	5-methyltetrahydrofolate--homocysteine	9.47	7.59	11	8.89
COG	E	Amino acid transport and metabolism	Tfu_01856	prolyl oligopeptidase	5.36	5.32	7.64	9.41
COG	E	Amino acid transport and metabolism	Tfu_01889	phosphoadenosine phosphosulfate reductase	6.82	5.55	10.76	5.7
COG	E	Amino acid transport and metabolism	Tfu_01915	ferredoxin/ferredoxin--NADP reductase, putative	6.87	6.21	8.61	8.74
COG	E	Amino acid transport and metabolism	Tfu_01968	allophanate hydrolase subunit 2	4.95	4	7.88	6.77
COG	E	Amino acid transport and metabolism	Tfu_01969	hypothetical protein	4.17	2.32	6.27	5.61
COG	E	Amino acid transport and metabolism	Tfu_01978	hypothetical protein	5.46	4.25	8.5	5.88
COG	E	Amino acid transport and metabolism	Tfu_01983	cysteine desulphurases, SufS	12.26	10.61	13.69	11.78
COG	E	Amino acid transport and metabolism	Tfu_01992	ornithine carbamoyltransferase	9.96	8.08	9.33	7.51
COG	E	Amino acid transport and metabolism	Tfu_01993	arginine deiminase	7.29	4.91	8.18	7.62
COG	E	Amino acid transport and metabolism	Tfu_02011	putative cationic amino acid transporter	5.81	5.61	8.68	8.2
COG	E	Amino acid transport and metabolism	Tfu_02012	N-carbamoyl-L-amino acid amidohydrolase	7.94	5.88	9.16	8.6
COG	E	Amino acid transport and metabolism	Tfu_02051	argininosuccinate lyase	8.86	6.71	8.25	7.29
COG	E	Amino acid transport and metabolism	Tfu_02052	argininosuccinate synthase	11.09	8.45	9.5	9.26
COG	E	Amino acid transport and metabolism	Tfu_02054	acetylornithine and succinylornithine	8.92	7.01	7.58	7.21
COG	E	Amino acid transport and metabolism	Tfu_02055	acetylglutamate kinase	10.26	8.06	8.45	7.47
COG	E	Amino acid transport and metabolism	Tfu_02056	bifunctional ornithine	9.95	8.07	8.25	6.89
COG	E	Amino acid transport and metabolism	Tfu_02057	N-acetyl-gamma-glutamyl-phosphate reductase	9.23	7.58	7.46	5.73
COG	E	Amino acid transport and metabolism	Tfu_02058	hypothetical protein	8.05	6.48	10.67	8.85
COG	E	Amino acid transport and metabolism	Tfu_02067	shikimate 5-dehydrogenase	7.08	4.81	8.73	7.13
COG	E	Amino acid transport and metabolism	Tfu_02112	putative aminotransferase	7.98	6.57	9.4	8.79
COG	E	Amino acid transport and metabolism	Tfu_02175	gamma-glutamyl phosphate reductase GPR	9.94	8.16	11.14	10.13
COG	E	Amino acid transport and metabolism	Tfu_02179	gamma-glutamyl kinase	7.95	6.04	9.65	7.82
COG	E	Amino acid transport and metabolism	Tfu_02204	peptidase M, neutral zinc metallopeptidase,	10.39	8.34	9.91	9.4
COG	E	Amino acid transport and metabolism	Tfu_02209	dihydroxy-acid dehydratase	9.1	6.71	11.42	9.17
COG	E	Amino acid transport and metabolism	Tfu_02212	prolyl oligopeptidase	7.39	6.21	9.04	7.86
COG	E	Amino acid transport and metabolism	Tfu_02223	putative aminotransferase	4.39	5.09	5.39	4.86
COG	E	Amino acid transport and metabolism	Tfu_02246	hypothetical protein	8.54	7	9.91	9.51
COG	E	Amino acid transport and metabolism	Tfu_02247	ornithine aminotransferase	7.59	6.21	9.33	10.06
COG	E	Amino acid transport and metabolism	Tfu_02251	sodium:alanine symporter	9.53	7.88	10.21	9.07
COG	E	Amino acid transport and metabolism	Tfu_02253	hypothetical protein	6.34	5.29	8.48	9.79
COG	E	Amino acid transport and metabolism	Tfu_02255	hypothetical protein	5.17	4.52	6.69	6.19
COG	E	Amino acid transport and metabolism	Tfu_02259	similar to Phosphoglycerate dehydrogenase and	5.52	5.17	7	6.82
COG	E	Amino acid transport and metabolism	Tfu_02263	putative dehydrogenase	8.06	6.27	8.04	8.56
COG	E	Amino acid transport and metabolism	Tfu_02291	oligopeptide/dipeptide ABC transporter,	5.43	7.52	6.88	5.81
COG	E	Amino acid transport and metabolism	Tfu_02292	putative peptide ABC transporter permease	5.32	7.6	6.15	5.55
COG	E	Amino acid transport and metabolism	Tfu_02332	putative cholesterol oxidase	6.23	6.27	7.55	6.86
COG	E	Amino acid transport and metabolism	Tfu_02350	phospho-2-dehydro-3-deoxyheptonate aldolase,	8.95	6.25	11.46	8.58
COG	E	Amino acid transport and metabolism	Tfu_02351	aminomethyltransferase	7.31	6.04	9.6	7.75
COG	E	Amino acid transport and metabolism	Tfu_02352	Glycine cleavage H-protein	9.68	6.93	9.87	8.87
COG	E	Amino acid transport and metabolism	Tfu_02353	glycine hydroxymethyltransferase	10.22	8.33	11.28	9.76
COG	E	Amino acid transport and metabolism	Tfu_02357	hypothetical protein	5	5.64	6.27	6.75
COG	E	Amino acid transport and metabolism	Tfu_02368	cysteine synthase K/M	12.37	9.5	11.79	11.09
COG	E	Amino acid transport and metabolism	Tfu_02395	hypothetical protein	6.63	5.36	7.5	7.15
COG	E	Amino acid transport and metabolism	Tfu_02422	homoserine kinase	9.72	7.61	10.21	9.38
COG	E	Amino acid transport and metabolism	Tfu_02423	threonine synthase	11.01	8.7	11.38	10.6
COG	E	Amino acid transport and metabolism	Tfu_02424	homoserine dehydrogenase	9.24	7.41	10.86	9.32
COG	E	Amino acid transport and metabolism	Tfu_02425	diaminopimelate decarboxylase	8.21	6.32	10.05	8.34
COG	E	Amino acid transport and metabolism	Tfu_02435	putative hydrolase	6.34	5.21	8.92	7.38
COG	E	Amino acid transport and metabolism	Tfu_02470	fibronectin, type III	6.23	4.58	8.26	7.26
COG	E	Amino acid transport and metabolism	Tfu_02481	putative NAD-glutamate dehydrogenase	8.48	6.99	9.89	9.77
COG	E	Amino acid transport and metabolism	Tfu_02661	aspartate aminotransferase	12.16	9.76	11.55	12.08
COG	E	Amino acid transport and metabolism	Tfu_02708	delta 1-pyrroline-5-carboxylate reductase	7.69	5.83	8.98	8.02
COG	E	Amino acid transport and metabolism	Tfu_02722	HAD-superfamily hydrolase subfamily IB,	8.48	6.61	9.51	8.38
COG	E	Amino acid transport and metabolism	Tfu_02763	arginine/ornithine transport system ATPase	6.61	5.36	8.05	8.42
COG	E	Amino acid transport and metabolism	Tfu_02779	hypothetical protein	5.98	6.85	7.13	7.41
COG	E	Amino acid transport and metabolism	Tfu_02787	hypothetical protein	7.94	6.19	8.65	7.94
COG	E	Amino acid transport and metabolism	Tfu_02797	d-amino-acid dehydrogenase	7.99	6.67	12.6	10.65
COG	E	Amino acid transport and metabolism	Tfu_02811	methylmalonyl-CoA mutase, N-terminal	7.78	6.52	7.65	10.45
COG	E	Amino acid transport and metabolism	Tfu_02814	putative dehydrogenase	5.81	3.7	7.63	8.55
COG	E	Amino acid transport and metabolism	Tfu_02822	homoserine O-acetyltransferase	9.49	7.71	12.22	9.77
COG	E	Amino acid transport and metabolism	Tfu_02823	O-acetylhomoserine sulfhydrylase	12.53	10.53	14.44	13.41
COG	E	Amino acid transport and metabolism	Tfu_02879	hypothetical protein	9.58	8.02	11.04	9.9
COG	E	Amino acid transport and metabolism	Tfu_02928	hypothetical protein	10.26	8.4	8.8	10.89
COG	E	Amino acid transport and metabolism	Tfu_02929	similar to ABC-type proline/glycine betaine	10.85	9.26	8.13	11.26
COG	E	Amino acid transport and metabolism	Tfu_02930	glycine betaine/L-proline transport ATP-binding	10.63	8.97	8.09	11.59
COG	E	Amino acid transport and metabolism	Tfu_03018	putative aminotransferase	9.03	6.88	10.07	9.49
	E	Amino acid transport and metabolism	Tfu_03025	putative alcohol dehydrogenase	5.17	5.17	7.69	7.22
COG	E	Amino acid transport and metabolism	Tfu_03053	prephenate dehydratase	10.75	8.53	11.42	11.13
COG
COG	L	Replication, recombination and repair	Tfu_00001	bacterial chromosomal replication initiator	9.6	7.85	10.12	9.1
COG	L	Replication, recombination and repair	Tfu_00002	DNA polymerase III subunit beta	10.76	9.02	11.12	10.2
COG	L	Replication, recombination and repair	Tfu_00004	recombination protein F	6.91	5.78	8.18	7.59
COG	L	Replication, recombination and repair	Tfu_00006	DNA topoisomerase IV subunit B	12.77	10.78	12.4	11.43
COG	L	Replication, recombination and repair	Tfu_00007	DNA gyrase, subunit A	12.01	10.25	11.07	10.12
COG	L	Replication, recombination and repair	Tfu_00019	DnaB helicase	9.01	7.26	10.03	10.1
COG	L	Replication, recombination and repair	Tfu_00044	recombination protein RecR	13.78	10.72	13.78	13.39
COG	L	Replication, recombination and repair	Tfu_00047	DNA polymerase III subunit alpha	10.02	7.95	10.37	10.27
COG	L	Replication, recombination and repair	Tfu_00051	DNA polymerase III subunits gamma and tau	9.76	7.29	10.44	10.27
COG	L	Replication, recombination and repair	Tfu_00064	putative DNA helicase	8.23	7.07	8.53	8.65
COG	L	Replication, recombination and repair	Tfu_00086	DNA polymerase III subunit beta	9.43	7.72	9.89	10.52
COG	L	Replication, recombination and repair	Tfu_00118	hypothetical protein	9.65	7.87	10.48	9.6
COG	L	Replication, recombination and repair	Tfu_00163	Tyrosine protein kinase:Serine/threonine protein	8.8	7.27	9.58	9.85
COG	L	Replication, recombination and repair	Tfu_00183	DNA polymerase III subunit epsilon	9.6	6.89	8.38	10.21
COG	L	Replication, recombination and repair	Tfu_00214	similar to Site-specific recombinase XerD	7.85	6.25	8.4	7.47
COG	L	Replication, recombination and repair	Tfu_00258	AP endonuclease, family 1:Exodeoxyribonuclease	9.31	7.2	9.42	8.78
COG	L	Replication, recombination and repair	Tfu_00366	methylated-DNA (protein)-cysteine	5.61	5.81	5.78	5.95
COG	L	Replication, recombination and repair	Tfu_00398	TatD-related deoxyribonuclease	9.51	7.4	9.93	9.46
COG	L	Replication, recombination and repair	Tfu_00406	Tyrosine protein kinase:Serine/threonine protein	10.64	8.66	10.86	10.41
COG	L	Replication, recombination and repair	Tfu_00424	transcription-repair coupling factor	10.05	7.93	12.53	10.48
COG	L	Replication, recombination and repair	Tfu_00454	Tyrosine protein kinase:Serine/threonine protein	12.08	9.1	11.68	12.03
COG	L	Replication, recombination and repair	Tfu_00467	exodeoxyribonuclease VII small subunit	5.67	4.32	5.95	8.09
COG	L	Replication, recombination and repair	Tfu_00468	exodeoxyribonuclease VII large subunit	9.25	7.24	9.14	11.34
COG	L	Replication, recombination and repair	Tfu_00498	DNA-3-methyladenine glycosylase I	7.57	6.23	8.95	9.45
COG	L	Replication, recombination and repair	Tfu_00500	Tyrosine protein kinase:Serine/threonine protein	7.61	6.15	8.92	8.63
COG	L	Replication, recombination and repair	Tfu_00514	helicase, C-terminal:DEAD/DEAH box helicase,	8.25	6.71	9.97	9.33
COG	L	Replication, recombination and repair	Tfu_00522	hypothetical protein	7.23	6.11	10.32	10.18
COG	L	Replication, recombination and repair	Tfu_00523	putative ATP-dependent DNA helicase	6.98	4.81	8.08	7.58
COG	L	Replication, recombination and repair	Tfu_00524	putative DNA helicase	6.46	5.25	7.31	7.72
COG	L	Replication, recombination and repair	Tfu_00527	hypothetical protein	9.12	6.73	10.01	10
COG	L	Replication, recombination and repair	Tfu_00530	superfamily I DNA and RNA helicases	6.39	6.23	7.62	7.61
COG	L	Replication, recombination and repair	Tfu_00534	deoxyribodipyrimidine photolyase	5.46	4.58	7.38	7.18
COG	L	Replication, recombination and repair	Tfu_00535	hypothetical protein	7.26	5.43	9.29	9.74
COG	L	Replication, recombination and repair	Tfu_00592	Tyrosine protein kinase:Serine/threonine protein	10.41	8.35	10.82	10.79
COG	L	Replication, recombination and repair	Tfu_00601	serine/threonine protein kinase	12.08	11.88	10.45	12.45
COG	L	Replication, recombination and repair	Tfu_00603	DNA ligase	10.34	8.25	10.26	11.34
COG	L	Replication, recombination and repair	Tfu_00628	Histone-like bacterial DNA-binding protein	8.44	6.27	10.43	8.16
COG	L	Replication, recombination and repair	Tfu_00646	ATP-dependent DNA helicase RecG	7.71	5.83	8.85	8.56
COG	L	Replication, recombination and repair	Tfu_00647	Conserved hypothetical protein 95	7.2	5.55	7.44	7.64
COG	L	Replication, recombination and repair	Tfu_00652	formamidopyrimidine-DNA glycosylase	7.77	5.83	8.3	9.51
COG	L	Replication, recombination and repair	Tfu_00669	hypothetical protein	7.08	4.7	8.65	7.38
COG	L	Replication, recombination and repair	Tfu_00671	SMF protein	5.46	3.81	7.35	6.94
COG	L	Replication, recombination and repair	Tfu_00674	tyrosine recombinase	6.02	4.17	8.57	7.92
COG	L	Replication, recombination and repair	Tfu_00693	similar to Superfamily I DNA and RNA helicases	4.7	4	6.52	5.83
COG	L	Replication, recombination and repair	Tfu_00694	putative DNA repair hydrolase	5.93	5.29	7.86	7.51
COG	L	Replication, recombination and repair	Tfu_00701	Tyrosine protein kinase:Serine/threonine protein	8.7	7.14	9.5	9.93
COG	L	Replication, recombination and repair	Tfu_00703	transposase, IS605 OrfB	12.11	8.88	10.05	9.29
COG	L	Replication, recombination and repair	Tfu_00714	exonuclease	5.25	7.33	6.34	7.27
COG	L	Replication, recombination and repair	Tfu_00715	similar to Rossmann fold nucleotide-binding	7.29	4.95	7.09	8.06
COG	L	Replication, recombination and repair	Tfu_00720	similar to Superfamily I DNA and RNA helicases	6.07	5.39	7.24	7.01
COG	L	Replication, recombination and repair	Tfu_00725	helicase, C-terminal:DEAD/DEAH box helicase,	6.55	5.58	7.62	7.07
COG	L	Replication, recombination and repair	Tfu_00803	intein	9.61	7.29	10.02	10.19
COG	L	Replication, recombination and repair	Tfu_00823	DNA polymerase III, delta subunit	7.48	5.39	8.03	8.89
COG	L	Replication, recombination and repair	Tfu_00826	helix-hairpin-helix DNA-binding, class 1	3.81	4.17	5.95	4.7
COG	L	Replication, recombination and repair	Tfu_00852	DNA repair protein RecO	8.26	6.02	9.42	8.87
COG	L	Replication, recombination and repair	Tfu_00866	DNA primase	11.61	8.4	11.1	13.19
COG	L	Replication, recombination and repair	Tfu_00878	helicase, C-terminal:DEAD/DEAH box helicase,	9.34	7.28	9.81	8.57
COG	L	Replication, recombination and repair	Tfu_00902	DNA polymerase III, epsilon subunit	6.88	5.88	9.02	9.68
COG	L	Replication, recombination and repair	Tfu_01000	probable phosphoesterase YhaO-putative DNA	7.02	4.64	7.91	7.44
COG	L	Replication, recombination and repair	Tfu_01027	hypothetical protein	5.78	3.7	6.92	6.63
COG	L	Replication, recombination and repair	Tfu_01041	Tyrosine protein kinase:Serine/threonine protein	9.69	7.55	10.89	10.04
COG	L	Replication, recombination and repair	Tfu_01073	primosome assembly protein PriA	3.58	4.86	5.46	7.21
COG	L	Replication, recombination and repair	Tfu_01084	serine/threonine protein kinase	7.52	6.36	9.38	9.01
COG	L	Replication, recombination and repair	Tfu_01096	DNA-directed DNA polymerase	7.38	5.43	8.93	8.01
COG	L	Replication, recombination and repair	Tfu_01133	transposase, IS605 OrfB	11.25	8.65	10.78	10.98
COG	L	Replication, recombination and repair	Tfu_01134	transposase-related protein	11.17	8.22	10.13	10.85
COG	L	Replication, recombination and repair	Tfu_01141	Tyrosine protein kinase:Serine/threonine protein	3.91	3	6.94	5.25
COG	L	Replication, recombination and repair	Tfu_01189	DNA polymerase I	10.61	8.02	10.58	11.03
COG	L	Replication, recombination and repair	Tfu_01196	excinuclease ABC subunit B	9.37	7.01	10.45	10.25
COG	L	Replication, recombination and repair	Tfu_01200	hypothetical protein	8.91	7.35	9.24	8.14
COG	L	Replication, recombination and repair	Tfu_01201	tyrosine recombinase	5.13	4.09	6.64	5.58
COG	L	Replication, recombination and repair	Tfu_01323	transposase-related protein
COG	L	Replication, recombination and repair	Tfu_01324	transposase, IS605 OrfB	7.36	4.46	6.93	7.31
COG	L	Replication, recombination and repair	Tfu_01341	uracil-DNA glycosylase	8.89	7.08	10.13	9.96
COG	L	Replication, recombination and repair	Tfu_01342	Tyrosine protein kinase:Serine/threonine protein	5.78	5	7.48	5.93
COG	L	Replication, recombination and repair	Tfu_01400	putative endonuclease	5.32	4.39	7.28	6.34
COG	L	Replication, recombination and repair	Tfu_01427	putative DNA repair protein	6.29	4.46	8.12	6.34
COG	L	Replication, recombination and repair	Tfu_01440	helicase, C-terminal:DEAD/DEAH box helicase,	9.6	7.5	10.67	9.15
COG	L	Replication, recombination and repair	Tfu_01507	Methylated-DNA-(protein)-cysteine	4.64	5.43	6.3	8.61
COG	L	Replication, recombination and repair	Tfu_01514	Tyrosine protein kinase:Serine/threonine protein	7.33	7.11	9.09	7.73
COG	L	Replication, recombination and repair	Tfu_01529	hypothetical protein	6.49	6.46	8.18	8.16
COG	L	Replication, recombination and repair	Tfu_01541	AP endonuclease, family 1:Exodeoxyribonuclease	5.73	5.81	7.57	6.95
COG	L	Replication, recombination and repair	Tfu_01553	putative integrase/recombinase	9.07	7.85	9.84	8.32
COG	L	Replication, recombination and repair	Tfu_01559	putative uvrA-like protein	5.88	7.12	7.98	6.98
COG	L	Replication, recombination and repair	Tfu_01560	putative excision nuclease ABC subunit	9.13	6.81	9.49	9.09
COG	L	Replication, recombination and repair	Tfu_01561	uvrA-like protein	9.15	6.81	8.47	8.35
COG	L	Replication, recombination and repair	Tfu_01579	similar to Uncharacterized protein predicted to	6.66	5.91	8.31	7.51
COG	L	Replication, recombination and repair	Tfu_01580	Protein of unknown function DUF324	6.07	5.67	7.7	5.7
COG	L	Replication, recombination and repair	Tfu_01582	CRISPR-associated TM1791 family protein	7.18	7.55	8.89	8.13
COG	L	Replication, recombination and repair	Tfu_01583	CRISPR-associated TM1795 family protein	8.41	7.67	9.34	8.32
COG	L	Replication, recombination and repair	Tfu_01587	Protein of unknown function DUF48	8.75	8	9.34	8.42
COG	L	Replication, recombination and repair	Tfu_01658	Tyrosine protein kinase:Serine/threonine protein	7.18	6.49	8.12	7.49
COG	L	Replication, recombination and repair	Tfu_01753	helicase RecD/TraA	8.46	6.64	8.96	8.52
COG	L	Replication, recombination and repair	Tfu_01756	Tyrosine protein kinase:Serine/threonine protein	9.62	7.64	11.11	9.57
COG	L	Replication, recombination and repair	Tfu_01765	helicase, C-terminal:DEAD/DEAH box helicase,	10.54	7.89	12.55	11.47
COG	L	Replication, recombination and repair	Tfu_01816	hypothetical protein	7.71	5.7	9.74	8.32
COG	L	Replication, recombination and repair	Tfu_01840	hypothetical protein	5.36	5.36	8.12	7.14
COG	L	Replication, recombination and repair	Tfu_01918	putative DNA glycosylase	6.38	5.21	8.34	7.85
COG	L	Replication, recombination and repair	Tfu_01953	hypothetical protein	7.73	6.07	9.04	7.92
COG	L	Replication, recombination and repair	Tfu_01956	AP endonuclease, family 2	7.38	5.29	8.09	6.94
COG	L	Replication, recombination and repair	Tfu_02021	excinuclease ABC subunit C	7.5	5.7	9.53	7.8
COG	L	Replication, recombination and repair	Tfu_02024	excinuclease ABC subunit A	9.87	7.58	11	8.92
COG	L	Replication, recombination and repair	Tfu_02032	DNA repair protein RecN	6.73	6.11	9.26	8.25
COG	L	Replication, recombination and repair	Tfu_02039	hypothetical protein	6.25	4.52	8.38	6.98
COG	L	Replication, recombination and repair	Tfu_02069	Holliday junction resolvase YqgF	9.52	7.95	10.5	9.16
COG	L	Replication, recombination and repair	Tfu_02074	Tyrosine protein kinase:Serine/threonine protein	8.62	7.17	9.66	8.82
COG	L	Replication, recombination and repair	Tfu_02075	Tyrosine protein kinase:Serine/threonine protein	7.43	5.29	8.88	8.36
COG	L	Replication, recombination and repair	Tfu_02081	ATPase related to the helicase subunit of the	7.65	5.7	8.14	7.78
COG	L	Replication, recombination and repair	Tfu_02093	Holliday junction DNA helicase RuvB	7.01	5.78	7.63	7.45
COG	L	Replication, recombination and repair	Tfu_02094	DNA recombination protein, RuvA	6.54	5.39	7.68	7.45
COG	L	Replication, recombination and repair	Tfu_02095	Holliday junction resolvase	5.49	4.25	7.5	7.07
COG	L	Replication, recombination and repair	Tfu_02131	DNA gyrase subunit A	9.2	7.36	9.34	9.06
COG	L	Replication, recombination and repair	Tfu_02134	DNA gyrase subunit B	9.69	7.47	11.32	10.63
COG	L	Replication, recombination and repair	Tfu_02145	ribonuclease HII	5.91	4.52	7.83	7.59
COG	L	Replication, recombination and repair	Tfu_02167	helicase c2:DEAD/DEAH box helicase, N-terminal	6.91	6.44	8.89	8.44
COG	L	Replication, recombination and repair	Tfu_02229	Tyrosine protein kinase:Serine/threonine protein	8.72	6.92	9.55	8.47
COG	L	Replication, recombination and repair	Tfu_02317	ATP-dependent helicase HrpA	8.86	6.83	9.33	8.8
COG	L	Replication, recombination and repair	Tfu_02326	putative DNA helicase	8.79	6.7	8.6	10.1
COG	L	Replication, recombination and repair	Tfu_02329	similar to Superfamily I DNA and RNA helicases	10.94	8.26	9.49	12.47
COG	L	Replication, recombination and repair	Tfu_02347	exonuclease	7.42	6.04	7.83	10.29
COG	L	Replication, recombination and repair	Tfu_02361	Tyrosine protein kinase:Serine/threonine protein	11.4	9.12	11.87	12
COG	L	Replication, recombination and repair	Tfu_02375	Tyrosine protein kinase:Serine/threonine protein	8.61	6.67	9.68	9.54
COG	L	Replication, recombination and repair	Tfu_02381	ATPaseDEAD/DEAH box helicase, N-terminal	8.33	6.97	9.47	8.73
COG	L	Replication, recombination and repair	Tfu_02401	hypothetical protein	8.68	7.28	9.51	8.08
COG	L	Replication, recombination and repair	Tfu_02450	DEAD/DEAH box helicase, N-terminal	8.72	6.93	9.76	10.13
COG	L	Replication, recombination and repair	Tfu_02507	Tyrosine protein kinase:Serine/threonine protein	9.83	8.1	10.99	10.66
COG	L	Replication, recombination and repair	Tfu_02580	ATP-dependent DNA helicase PcrA	9.37	7.38	9.64	8.97
COG	L	Replication, recombination and repair	Tfu_02668	hypothetical protein	7.97	6.81	9.84	9.47
COG	L	Replication, recombination and repair	Tfu_02699	excisionase/Xis, DNA-binding	5.73	5.04	7.25	7.2
COG	L	Replication, recombination and repair	Tfu_02751	excisionase/Xis, DNA-binding	10.56	7.33	11.04	10.12
COG	L	Replication, recombination and repair	Tfu_02782	DNA polymerase III delta prime subunit	7.96	6.74	7.55	9.4
COG	L	Replication, recombination and repair	Tfu_02784	bacterial DNA topoisomerase I	9.91	8.34	10.05	9.87
COG	L	Replication, recombination and repair	Tfu_02824	hypothetical protein	8.91	7.2	9.59	9.5
COG	L	Replication, recombination and repair	Tfu_02845	Tyrosine protein kinase:Serine/threonine protein	9.77	8.03	10.26	10.23
COG	L	Replication, recombination and repair	Tfu_02875	HhH-GPD:Iron-sulfur cluster loop	4.17	3.81	7.6	7.09
COG	L	Replication, recombination and repair	Tfu_02878	DNA and RNA helicase	9.1	6.89	9.68	9.55
COG	L	Replication, recombination and repair	Tfu_03065	Tyrosine protein kinase:Serine/threonine protein	11.47	9.62	11.63	11.94
	L	Replication, recombination and repair	Tfu_03066	Tyrosine protein kinase:Serine/threonine protein	10.5	8.41	11.3	11.35
COG	L	Replication, recombination and repair	Tfu_03094	single-strand DNA-binding protein	11.25	9.01	12.01	10.64
COG
COG	Q	Secondary metabolites biosynthesis, transport and catabolism	Tfu_00057	putative regulatory protein	5.17	7.88	6.49	5.39
COG	Q	Secondary metabolites biosynthesis, transport and catabolism	Tfu_00080	GAF domain protein	6.29	5.91	7.18	9.82
COG	Q	Secondary metabolites biosynthesis, transport and catabolism	Tfu_00081	3-hydroxybutyrate dehydrogenase	5.58	6.41	6.21	7.94
COG	Q	Secondary metabolites biosynthesis, transport and catabolism	Tfu_00082	hypothetical protein	5.83	6.41	6.7	8.85
COG	Q	Secondary metabolites biosynthesis, transport and catabolism	Tfu_00085	hypothetical protein	4.7	4.46	6.29	6
COG	Q	Secondary metabolites biosynthesis, transport and catabolism	Tfu_00275	putative short chain dehydrogenase	8.36	6.98	8.96	10.53
COG	Q	Secondary metabolites biosynthesis, transport and catabolism	Tfu_00621	5-carboxymethyl-2-hydroxymuconate	9.33	7.23	10.46	8.43
COG	Q	Secondary metabolites biosynthesis, transport and catabolism	Tfu_00691	helix-turn-helix, Fis-type	7.25	5.04	8.85	8.42
COG	Q	Secondary metabolites biosynthesis, transport and catabolism	Tfu_00756	similar to Acyl-CoA synthetase	9.09	7.03	9.15	9.75
COG	Q	Secondary metabolites biosynthesis, transport and catabolism	Tfu_00821	imidazolonepropionase	7.99	5.73	10.03	9.07
COG	Q	Secondary metabolites biosynthesis, transport and catabolism	Tfu_00883	hypothetical protein	5.75	4.7	7.94	8.4
COG	Q	Secondary metabolites biosynthesis, transport and catabolism	Tfu_01139	hypothetical protein	5.55	3.17	6.98	7.09
COG	Q	Secondary metabolites biosynthesis, transport and catabolism	Tfu_01188	Phenylacetic acid degradation-related protein	6.09	3.46	6.13	5.61
COG	Q	Secondary metabolites biosynthesis, transport and catabolism	Tfu_01218	actinorhodin polyketide beta-ketoacyl synthase	3.58	4.75	5.09	2.58
COG	Q	Secondary metabolites biosynthesis, transport and catabolism	Tfu_01219	actinorhodin polyketide beta-ketoacyl synthase	2.32	4.09	4.7	4.09
COG	Q	Secondary metabolites biosynthesis, transport and catabolism	Tfu_01221	hypothetical protein	3.91	3.46	5.95	5
COG	Q	Secondary metabolites biosynthesis, transport and catabolism	Tfu_01224	putative 3-oxoacyl-(acyl-carrier protein)	2	4.81	5.36	4
COG	Q	Secondary metabolites biosynthesis, transport and catabolism	Tfu_01225	putative cytochrome P450	4.91	7.1	6.34	4.46
COG	Q	Secondary metabolites biosynthesis, transport and catabolism	Tfu_01231	modular polyketide synthase	4.58	3.7	6.78	5.29
COG	Q	Secondary metabolites biosynthesis, transport and catabolism	Tfu_01242	short chain dehydrogenase	7.27	5.95	8.43	8.91
COG	Q	Secondary metabolites biosynthesis, transport and catabolism	Tfu_01257	cytochrome P450 monooxygenase	8.26	6.77	8.6	8.75
COG	Q	Secondary metabolites biosynthesis, transport and catabolism	Tfu_01267	frnE protein	7.74	5.61	10.26	8.34
COG	Q	Secondary metabolites biosynthesis, transport and catabolism	Tfu_01274	hypothetical protein	5	5.17	6.74	6.41
COG	Q	Secondary metabolites biosynthesis, transport and catabolism	Tfu_01279	short chain dehydrogenase	2	3.46	5	4
COG	Q	Secondary metabolites biosynthesis, transport and catabolism	Tfu_01283	probable short-chain type	4.52	5.73	7.39	6.23
COG	Q	Secondary metabolites biosynthesis, transport and catabolism	Tfu_01298	2-deoxy-D-gluconate 3-dehydrogenase	2.58	3.17	4.32	3.81
COG	Q	Secondary metabolites biosynthesis, transport and catabolism	Tfu_01300	DitJ-like CoA ligase (AMP forming), possibly	4.46	4	5.93	5.21
COG	Q	Secondary metabolites biosynthesis, transport and catabolism	Tfu_01408	putative ortho-succinylbenzoate-CoA synthetase	6.41	5.17	9.48	7.77
COG	Q	Secondary metabolites biosynthesis, transport and catabolism	Tfu_01413	isochorismate synthase	7.79	6.81	8.75	8.09
COG	Q	Secondary metabolites biosynthesis, transport and catabolism	Tfu_01462	similar to Acetyl esterase (deacetylase)	6.02	5.67	7.43	6.51
COG	Q	Secondary metabolites biosynthesis, transport and catabolism	Tfu_01466	short-chain alcohol dehydrogenase	5.43	4.91	6.69	5.25
COG	Q	Secondary metabolites biosynthesis, transport and catabolism	Tfu_01472	short-chain dehydrogenase/reductase (SDR) family	2	2.32	4.09	4
COG	Q	Secondary metabolites biosynthesis, transport and catabolism	Tfu_01474	short chain dehydrogenase	3.81	3	5.73	5.83
COG	Q	Secondary metabolites biosynthesis, transport and catabolism	Tfu_01478	hypothetical protein	4	6.34	6.38	4.64
COG	Q	Secondary metabolites biosynthesis, transport and catabolism	Tfu_01682	3-ketoacyl-(acyl-carrier-protein) reductase	6.23	4.86	7.16	6.85
COG	Q	Secondary metabolites biosynthesis, transport and catabolism	Tfu_01747	putative cytochrome P450	10.58	8.76	9.75	10.17
COG	Q	Secondary metabolites biosynthesis, transport and catabolism	Tfu_01748	cytochrome P450-family protein	10.8	8.21	10.28	10.5
COG	Q	Secondary metabolites biosynthesis, transport and catabolism	Tfu_01784	hypothetical protein	3.46	3.46	5.67	5.04
COG	Q	Secondary metabolites biosynthesis, transport and catabolism	Tfu_01795	helix-turn-helix, Fis-type	7.99	6.23	9.36	9.34
COG	Q	Secondary metabolites biosynthesis, transport and catabolism	Tfu_01841	putative 3-ketoacyl-CoA reductase	6.09	5.67	7.87	5.73
COG	Q	Secondary metabolites biosynthesis, transport and catabolism	Tfu_01843	3-oxoacyl-(acyl-carrier-protein) reductase	8.75	6.85	9.19	7.38
COG	Q	Secondary metabolites biosynthesis, transport and catabolism	Tfu_01848	hypothetical protein	6.34	4.7	7.71	6.17
COG	Q	Secondary metabolites biosynthesis, transport and catabolism	Tfu_01865	amino acid adenylation	7.37	5.55	7.28	6.83
COG	Q	Secondary metabolites biosynthesis, transport and catabolism	Tfu_01866	amino acid adenylation	6	4.81	7.08	5.67
COG	Q	Secondary metabolites biosynthesis, transport and catabolism	Tfu_01867	non-ribosomal peptide synthase:Amino acid	7.11	6.09	7.2	6.39
COG	Q	Secondary metabolites biosynthesis, transport and catabolism	Tfu_01868	isochorismatase	5.98	5.25	4.86	2.32
COG	Q	Secondary metabolites biosynthesis, transport and catabolism	Tfu_01869	putative peptide monooxygenase	7.61	7.22	7.66	6.25
COG	Q	Secondary metabolites biosynthesis, transport and catabolism	Tfu_01870	isochorismatase	6.85	6.34	6.7	6.11
COG	Q	Secondary metabolites biosynthesis, transport and catabolism	Tfu_01871	2,3-dihydroxybenzoate-AMP ligase	6.25	5.93	7.36	6.6
COG	Q	Secondary metabolites biosynthesis, transport and catabolism	Tfu_01872	isochorismate synthase	4.52	5.29	5.32	4.17
COG	Q	Secondary metabolites biosynthesis, transport and catabolism	Tfu_01873	2,3-dihydro-2,3-dihydroxybenzoate dehydrogenase	4.95	3.58	7.09	6.02
COG	Q	Secondary metabolites biosynthesis, transport and catabolism	Tfu_01972	hypothetical protein	7.04	5.04	8.43	7.52
COG	Q	Secondary metabolites biosynthesis, transport and catabolism	Tfu_01975	acyl carrier protein	13.25	11.61	11.11	13.19
COG	Q	Secondary metabolites biosynthesis, transport and catabolism	Tfu_01976	putative 3-oxoacyl-ACP synthase II	12.17	10.25	12.19	13.03
COG	Q	Secondary metabolites biosynthesis, transport and catabolism	Tfu_01998	putative acyl-CoA synthetase, long-chain fatty	5.43	6.11	7.07	6.02
COG	Q	Secondary metabolites biosynthesis, transport and catabolism	Tfu_02158	putative long-chain-fatty-acid-CoA ligase	9.12	7.62	10.41	10.03
COG	Q	Secondary metabolites biosynthesis, transport and catabolism	Tfu_02248	putative acyl-CoA synthetase, long-chain fatty	9.59	7.89	9.37	10.17
COG	Q	Secondary metabolites biosynthesis, transport and catabolism	Tfu_02308	hypothetical protein	5.95	4.25	6.29	6.48
COG	Q	Secondary metabolites biosynthesis, transport and catabolism	Tfu_02316	thioesterase II	5.81	4.91	6.21	6.69
COG	Q	Secondary metabolites biosynthesis, transport and catabolism	Tfu_02374	putative pyrazinamidase / nicotinamidase	7.79	5.52	8.03	7.75
COG	Q	Secondary metabolites biosynthesis, transport and catabolism	Tfu_02707	putative acetoin utilization protein	7.88	6.77	8.65	9.31
COG	Q	Secondary metabolites biosynthesis, transport and catabolism	Tfu_02794	hypothetical protein	7.11	5.04	7.61	7.83
COG	Q	Secondary metabolites biosynthesis, transport and catabolism	Tfu_02798	putative DNA-binding protein	5	4.46	6.95	7.76
COG	Q	Secondary metabolites biosynthesis, transport and catabolism	Tfu_02802	putative cytochrome P450	9.24	8.21	10.42	8.18
COG	Q	Secondary metabolites biosynthesis, transport and catabolism	Tfu_02803	putative cytochrome P450-family protein	8.41	7.77	10.03	8.43
COG	Q	Secondary metabolites biosynthesis, transport and catabolism	Tfu_02975	putative cytochrome P450	4.52	5.7	6.82	6.38
	Q	Secondary metabolites biosynthesis, transport and catabolism	Tfu_02976	cytochrome P450-family protein	7.36	6.19	8.37	8.19
COG	Q	Secondary metabolites biosynthesis, transport and catabolism	Tfu_03075	putative phytoene desaturase	4.52	5.43	5.13	5.21
COG
COG	H	Coenzyme transport and metabolism	Tfu_00055	hypothetical protein	6.54	5.78	8.12	7.13
COG	H	Coenzyme transport and metabolism	Tfu_00150	hypothetical protein	10.23	7.88	10.49	12.03
COG	H	Coenzyme transport and metabolism	Tfu_00206	aminotransferase, class III	1.58	4.09	5.58	6.63
COG	H	Coenzyme transport and metabolism	Tfu_00227	hypothetical protein	7.45	4.58	12	7.48
COG	H	Coenzyme transport and metabolism	Tfu_00246	phosphoserine aminotransferase	13.79	10.84	13.12	12.34
COG	H	Coenzyme transport and metabolism	Tfu_00248	pyridoxamine 5'-phosphate oxidase	8.34	5.91	8.82	8.88
COG	H	Coenzyme transport and metabolism	Tfu_00278	hypothetical protein	9.1	7.14	9.64	9.47
COG	H	Coenzyme transport and metabolism	Tfu_00309	cobyric acid synthase	11.23	9.58	11.1	12.83
COG	H	Coenzyme transport and metabolism	Tfu_00310	precorrin-6x reductase CbiJ/CobK	10.11	8.13	9.93	11.85
COG	H	Coenzyme transport and metabolism	Tfu_00311	cobyrinic acid a,c-diamide synthase CbiA	9.65	7.73	10.27	10.93
COG	H	Coenzyme transport and metabolism	Tfu_00312	cob(I)yrinic acid a,c-diamide	7.95	6.04	9.08	8.74
COG	H	Coenzyme transport and metabolism	Tfu_00313	Mg-chelatase subunit ChlI	9.67	8.24	10.72	10.14
COG	H	Coenzyme transport and metabolism	Tfu_00314	SAM (and some other nucleotide) binding motif	7.87	6.38	8.14	9.06
COG	H	Coenzyme transport and metabolism	Tfu_00315	precorrin-4 C11-methyltransferase region	8.13	6.36	7.5	8.09
COG	H	Coenzyme transport and metabolism	Tfu_00316	precorrin-3B C17-methyltransferase	7.79	6.66	7.29	7.92
COG	H	Coenzyme transport and metabolism	Tfu_00317	precorrin-8X methylmutase	5.64	5.67	4.7	4.39
COG	H	Coenzyme transport and metabolism	Tfu_00319	cobaltochelatase	10.1	7.95	10.15	10.17
COG	H	Coenzyme transport and metabolism	Tfu_00320	putative cobF protein, precorrin-6A synthase	9.11	7.39	8.46	8.81
COG	H	Coenzyme transport and metabolism	Tfu_00336	ABC-type cobalamin/Fe3+-siderophores transport	7.2	5.32	7.13	6.91
COG	H	Coenzyme transport and metabolism	Tfu_00372	hypothetical protein	5.91	5.04	7.14	7.03
COG	H	Coenzyme transport and metabolism	Tfu_00374	molybdopterin binding domain	8.71	7.02	9.37	10.15
COG	H	Coenzyme transport and metabolism	Tfu_00375	molybdenum cofactor biosynthesis protein C	6.21	4.32	7.28	7.65
COG	H	Coenzyme transport and metabolism	Tfu_00376	molybdopterin binding domain	1	2.81	5.43	5.93
COG	H	Coenzyme transport and metabolism	Tfu_00396	hypothetical protein	6	6.86	6.64	5.09
COG	H	Coenzyme transport and metabolism	Tfu_00419	sulfate adenylyltransferase subunit 2	9.61	7.51	12.41	8.63
COG	H	Coenzyme transport and metabolism	Tfu_00443	magnesium chelatase subunit ChlI	11.8	9.5	12.41	12.32
COG	H	Coenzyme transport and metabolism	Tfu_00520	molybdopterin biosynthesis protein MoeB	13.42	10.58	13.8	11.57
COG	H	Coenzyme transport and metabolism	Tfu_00538	molybdenum cofactor biosynthesis protein E	8.29	6.17	7.99	9.06
COG	H	Coenzyme transport and metabolism	Tfu_00553	acetolactate synthase large subunit	6.15	5.46	7.86	7.57
COG	H	Coenzyme transport and metabolism	Tfu_00572	hypothetical protein	5.73	5.29	7.22	6.43
COG	H	Coenzyme transport and metabolism	Tfu_00575	quinolinate synthetase	9.66	7.07	8.38	8.29
COG	H	Coenzyme transport and metabolism	Tfu_00611	acetolactate synthase I large subunit	10.22	8.29	13.14	10.46
COG	H	Coenzyme transport and metabolism	Tfu_00613	ketol-acid reductoisomerase	10.39	8.32	12.73	10.04
COG	H	Coenzyme transport and metabolism	Tfu_00614	D-3-phosphoglycerate dehydrogenase	12.38	10.27	13.81	11.85
COG	H	Coenzyme transport and metabolism	Tfu_00616	branched-chain amino acid aminotransferase	9.17	8.29	10.24	10.56
COG	H	Coenzyme transport and metabolism	Tfu_00643	thiamine monophosphate kinase	9.2	6.48	9.9	9.88
COG	H	Coenzyme transport and metabolism	Tfu_00648	coenzyme A biosynthesis	8.8	6.74	7.38	7.58
COG	H	Coenzyme transport and metabolism	Tfu_00735	ubiquinone/menaquinone biosynthesis	3.58	2.32	4.81	4.52
COG	H	Coenzyme transport and metabolism	Tfu_00737	hypothetical protein	6.66	4.25	5.95	8.38
COG	H	Coenzyme transport and metabolism	Tfu_00739	coproporphyrinogen III oxidase	7.2	5	7.17	7.77
COG	H	Coenzyme transport and metabolism	Tfu_00782	Cytidyltransferase-related	9.46	7.98	10.32	9.97
COG	H	Coenzyme transport and metabolism	Tfu_00788	1,4-dihydroxy-2-naphthoate	7.78	5.7	8.27	7.99
COG	H	Coenzyme transport and metabolism	Tfu_00835	putative oxygen-independent coproporphyrinogen	7.56	6.41	8.77	8.18
COG	H	Coenzyme transport and metabolism	Tfu_00876	5-amino-6-(5-phosphoribosylamino)uracil	2.32	2.32	5.25	4.25
COG	H	Coenzyme transport and metabolism	Tfu_00877	hypothetical protein	3.32	3.46	4.81	4.09
COG	H	Coenzyme transport and metabolism	Tfu_00944	similar to	5.13	4.95	7.06	6.39
COG	H	Coenzyme transport and metabolism	Tfu_00981	3-methyl-2-oxobutanoate hydroxymethyltransferase	7.31	5.04	12.08	10.2
COG	H	Coenzyme transport and metabolism	Tfu_00983	NAD+ synthase	8.58	7.19	8.94	8.85
COG	H	Coenzyme transport and metabolism	Tfu_00991	lipoyl synthase	10.08	8.03	12.21	10.25
COG	H	Coenzyme transport and metabolism	Tfu_00992	lipoyltransferase	10.67	8.49	12.03	10.7
COG	H	Coenzyme transport and metabolism	Tfu_00996	putative cobalamin (5'-phosphate) synthase :	2	2.58	5	4.86
COG	H	Coenzyme transport and metabolism	Tfu_00997	adenosylcobinamide kinase /	4.25	2.58	6.19	5.86
COG	H	Coenzyme transport and metabolism	Tfu_01038	thiamine biosynthesis protein	8.63	6.66	11.05	8.38
COG	H	Coenzyme transport and metabolism	Tfu_01042	thiazole synthase	10.6	8.92	11.84	10.84
COG	H	Coenzyme transport and metabolism	Tfu_01043	ThiS, thiamine-biosynthesis	5.7	4	8.16	7.17
COG	H	Coenzyme transport and metabolism	Tfu_01046	thiamine-phosphate pyrophosphorylase	9.16	7.55	10.51	11.35
COG	H	Coenzyme transport and metabolism	Tfu_01051	putative polyprenyl synthase /	7.83	6.41	9.72	8.78
COG	H	Coenzyme transport and metabolism	Tfu_01058	dihydroorotate dehydrogenase electron transfer	8.69	6.77	9.67	7.55
COG	H	Coenzyme transport and metabolism	Tfu_01064	phosphopantothenoylcysteine	9.72	8.03	11.46	10.6
COG	H	Coenzyme transport and metabolism	Tfu_01065	S-adenosylmethionine synthetase	9.91	8.07	12.06	9.63
COG	H	Coenzyme transport and metabolism	Tfu_01078	Lumazine-binding protein	8.33	5.88	9.9	8.81
COG	H	Coenzyme transport and metabolism	Tfu_01079	nicotinamide mononucleotide transporter PnuC	5.13	3.7	8.46	6.57
COG	H	Coenzyme transport and metabolism	Tfu_01080	bifunctional 3,4-dihydroxy-2-butanone	5.32	4.46	8.92	6.64
COG	H	Coenzyme transport and metabolism	Tfu_01081	6,7-dimethyl-8-ribityllumazine synthase	6.46	5.67	9.95	8.6
COG	H	Coenzyme transport and metabolism	Tfu_01095	putative methyltransferase	8.62	6.69	9.18	8.17
COG	H	Coenzyme transport and metabolism	Tfu_01192	dephospho-CoA kinase	7.83	5.86	9.11	8.37
COG	H	Coenzyme transport and metabolism	Tfu_01216	hypothetical protein	3.58	5.86	5.78	5.25
COG	H	Coenzyme transport and metabolism	Tfu_01223	hypothetical protein	0	3.17	4.91	4.52
COG	H	Coenzyme transport and metabolism	Tfu_01258	hypothetical protein	5.58	3.58	6.7	6.77
COG	H	Coenzyme transport and metabolism	Tfu_01299	dihydroxynaphthoic acid synthase	4.39	4.32	5.36	5.25
COG	H	Coenzyme transport and metabolism	Tfu_01314	dihydropteroate synthase	7.88	5.58	7.76	9.04
COG	H	Coenzyme transport and metabolism	Tfu_01316	hypothetical protein	6.81	4.09	8.04	8.52
COG	H	Coenzyme transport and metabolism	Tfu_01348	molybdenum cofactor biosynthesis protein A	6.49	4.86	8.2	7.1
COG	H	Coenzyme transport and metabolism	Tfu_01366	hypothetical protein	3.17	0	4.91	5.61
COG	H	Coenzyme transport and metabolism	Tfu_01386	glutamine amidotransferase of anthranilate	8.14	7.91	10.75	9.85
COG	H	Coenzyme transport and metabolism	Tfu_01409	naphthoate synthase	9.38	7.26	10.28	8.8
COG	H	Coenzyme transport and metabolism	Tfu_01411	Menaquinone biosynthesis protein	8.01	6.23	9.26	8.28
COG	H	Coenzyme transport and metabolism	Tfu_01413	isochorismate synthase	7.79	6.81	8.75	8.09
COG	H	Coenzyme transport and metabolism	Tfu_01494	ABC-type cobalamin/Fe3+-siderophores transport	4.81	3.32	7.27	4.7
COG	H	Coenzyme transport and metabolism	Tfu_01547	pterin-4-alpha-carbinolamine dehydratase	5.55	4.64	6.93	6.46
COG	H	Coenzyme transport and metabolism	Tfu_01565	hypothetical protein	6.09	7.48	8.1	7.39
COG	H	Coenzyme transport and metabolism	Tfu_01634	putative ribosomal RNA methyltransferase	4.86	3.32	7.48	6.21
COG	H	Coenzyme transport and metabolism	Tfu_01666	para-aminobenzoate synthase, component	7.45	5.98	8.8	7.94
COG	H	Coenzyme transport and metabolism	Tfu_01671	s-adenosylmethionine (SAM)-dependent	6.75	4.91	10.5	8.48
COG	H	Coenzyme transport and metabolism	Tfu_01678	von Willebrand factor, type A	8.83	7.18	8.74	8.39
COG	H	Coenzyme transport and metabolism	Tfu_01751	putative methyltransferase	8.32	7.48	10.83	9.1
COG	H	Coenzyme transport and metabolism	Tfu_01806	hypothetical protein	9.81	8.69	9.97	8.74
COG	H	Coenzyme transport and metabolism	Tfu_01855	4'-phosphopantetheinyl transferase	4.52	3.46	5.93	5.61
COG	H	Coenzyme transport and metabolism	Tfu_01862	aspartate 1-decarboxylase precursor	6.74	4.91	7.04	5.95
COG	H	Coenzyme transport and metabolism	Tfu_01872	isochorismate synthase	4.52	5.29	5.32	4.17
COG	H	Coenzyme transport and metabolism	Tfu_01889	phosphoadenosine phosphosulfate reductase	6.82	5.55	10.76	5.7
COG	H	Coenzyme transport and metabolism	Tfu_01897	protoporphyrinogen oxidase	8.5	5.86	7.9	8.61
COG	H	Coenzyme transport and metabolism	Tfu_01899	uroporphyrinogen decarboxylase HemE	9.62	8.05	10.06	9.42
COG	H	Coenzyme transport and metabolism	Tfu_01909	hypothetical protein	0		0
COG	H	Coenzyme transport and metabolism	Tfu_01917	1-deoxy-D-xylulose-5-phosphate synthase	8.87	7.39	11.05	9.67
COG	H	Coenzyme transport and metabolism	Tfu_01945	ferrochelatase	11.93	8.57	10.33	10.4
COG	H	Coenzyme transport and metabolism	Tfu_02000	hypothetical protein	6.38	4.86	7.73	7.08
COG	H	Coenzyme transport and metabolism	Tfu_02097	putative glutamine amidotransferase	7.14	5.29	8.34	7.2
COG	H	Coenzyme transport and metabolism	Tfu_02099	pyridoxine biosynthesis protein	10.4	8.5	11.66	9.6
COG	H	Coenzyme transport and metabolism	Tfu_02112	putative aminotransferase	7.98	6.57	9.4	8.79
COG	H	Coenzyme transport and metabolism	Tfu_02115	putative molybdopterin biosynthesis protein	5.52	4.58	6.81	6.73
COG	H	Coenzyme transport and metabolism	Tfu_02171	nicotinic acid mononucleotide adenyltransferase	11.54	8.41	11.45	10.35
COG	H	Coenzyme transport and metabolism	Tfu_02190	folylpolyglutamate synthetase	10.44	8.01	11.03	9.78
COG	H	Coenzyme transport and metabolism	Tfu_02221	uroporphyrin-III C-methyltransferase,	8.73	6.73	10.29	8.79
COG	H	Coenzyme transport and metabolism	Tfu_02222	nicotinate-nucleotide-dimethylbenzimidazole	7.64	5.91	8.68	7.81
COG	H	Coenzyme transport and metabolism	Tfu_02224	cobalamin biosynthesis protein	7.01	5.58	7.22	7.35
COG	H	Coenzyme transport and metabolism	Tfu_02250	phosphomethylpyrimidine kinase	8.69	5.7	10.02	7.42
COG	H	Coenzyme transport and metabolism	Tfu_02259	similar to Phosphoglycerate dehydrogenase and	5.52	5.17	7	6.82
COG	H	Coenzyme transport and metabolism	Tfu_02263	putative dehydrogenase	8.06	6.27	8.04	8.56
COG	H	Coenzyme transport and metabolism	Tfu_02369	hypothetical protein	11.17	9.02	10.1	9.33
COG	H	Coenzyme transport and metabolism	Tfu_02373	nicotinate phosphoribosyltransferase	9.89	7.69	9.32	9.45
COG	H	Coenzyme transport and metabolism	Tfu_02441	hypothetical protein	10.44	8.53	10.18	10.94
COG	H	Coenzyme transport and metabolism	Tfu_02455	putative monooxygenase (putative secreted	8.31	6.19	10	9.61
COG	H	Coenzyme transport and metabolism	Tfu_02460	hypothetical protein	2	3.17	5.29	5.93
COG	H	Coenzyme transport and metabolism	Tfu_02464	similar to Methylase involved in	6.7	6.11	7.75	9.41
COG	H	Coenzyme transport and metabolism	Tfu_02465	hypothetical protein	5.88	4.58	7.15	8.5
COG	H	Coenzyme transport and metabolism	Tfu_02505	S-adenosyl-L-homocysteine hydrolase	11.92	10.2	11.41	11.03
COG	H	Coenzyme transport and metabolism	Tfu_02519	hypothetical protein	8.82	7.38	8.52	8.59
COG	H	Coenzyme transport and metabolism	Tfu_02520	similar to Methylase involved in	5.91	4	6.09	7.22
COG	H	Coenzyme transport and metabolism	Tfu_02553	biotin--acetyl-CoA-carboxylase ligase	7.68	6	8.64	8.32
COG	H	Coenzyme transport and metabolism	Tfu_02571	methenyltetrahydrofolate cyclohydrolase	9.02	7.43	10.55	9.61
COG	H	Coenzyme transport and metabolism	Tfu_02610	pantothenate kinase	9.92	8.04	9.6	9.91
COG	H	Coenzyme transport and metabolism	Tfu_02681	trans-hexaprenyltranstransferase	10.55	8.09	11.02	10.6
COG	H	Coenzyme transport and metabolism	Tfu_02697	ubiquinone/menaquinone biosynthesis	9.26	7.04	9.23	9.57
COG	H	Coenzyme transport and metabolism	Tfu_02726	glutamate-1-semialdehyde aminotransferase	9.43	7.24	9.53	9.11
COG	H	Coenzyme transport and metabolism	Tfu_02727	ribonuclease activity regulator protein RraA	5.55	3.7	6.32	6.23
COG	H	Coenzyme transport and metabolism	Tfu_02730	porphobilinogen synthase	11.17	8.81	11.38	11.28
COG	H	Coenzyme transport and metabolism	Tfu_02731	putative uroporphyrin-III	9.47	7.65	9.54	9.37
COG	H	Coenzyme transport and metabolism	Tfu_02732	porphobilinogen deaminase	7.62	6.13	7.67	7.41
COG	H	Coenzyme transport and metabolism	Tfu_02733	glutamyl-tRNA reductase	9.56	7.85	9.27	8.69
COG	H	Coenzyme transport and metabolism	Tfu_02841	putative rifampin monooxygenase	6.51	5.04	8.06	9.11
COG	H	Coenzyme transport and metabolism	Tfu_02883	L-aspartate oxidase	6.41	5.52	7.2	6.7
COG	H	Coenzyme transport and metabolism	Tfu_02884	pantoate-beta-alanine ligase	6.23	5.17	6.91	5.52
COG	H	Coenzyme transport and metabolism	Tfu_02890	7,	7.38	5.29	7.95	8.5
COG	H	Coenzyme transport and metabolism	Tfu_02891	dihydroneopterin aldolase	7.59	5.46	8.26	8.2
COG	H	Coenzyme transport and metabolism	Tfu_02893	dihydropteroate synthase	9.45	7.52	10.38	10.19
COG	H	Coenzyme transport and metabolism	Tfu_02894	GTP cyclohydrolase I	11.33	9.04	11.41	11.41
	H	Coenzyme transport and metabolism	Tfu_03023	similar to Flavodoxin	4.75	3.91	7.09	6.98
COG	H	Coenzyme transport and metabolism	Tfu_03089	putative methyltransferase	2	3	4.09	4.17
COG
	N	Cell motility	Tfu_01089	hypothetical protein	4	4.52	4.39	4.25
COG	N	Cell motility	Tfu_02276	putative integral membrane protein	5.67	5.93	6.13	6.15
COG	A	RNA processing and modification	Tfu_02269	oligoribonuclease	11.49	9.29	11.14	10.09
COG
COG	M	Cell wall/membrane/envelope biogenesis	Tfu_00009	putative transferase	9.44	7.7	11.26	11.22
COG	M	Cell wall/membrane/envelope biogenesis	Tfu_00010	n-acetylneuraminate synthase	8.06	5.93	8.32	8.25
COG	M	Cell wall/membrane/envelope biogenesis	Tfu_00011	putative glycosyltransferase	7	4.75	7.77	7.24
COG	M	Cell wall/membrane/envelope biogenesis	Tfu_00109	hypothetical protein	10.39	8.53	10.76	10.38
COG	M	Cell wall/membrane/envelope biogenesis	Tfu_00144	hypothetical protein	7.69	6.52	7.45	8.16
COG	M	Cell wall/membrane/envelope biogenesis	Tfu_00166	similar to Glycosyltransferase probably involved	9.06	7.69	9.8	9.49
COG	M	Cell wall/membrane/envelope biogenesis	Tfu_00169	nucleoside-diphosphate-sugar epimerase	9.63	7.79	9.64	9.89
COG	M	Cell wall/membrane/envelope biogenesis	Tfu_00184	BCCT transporter	9.71	7.42	9.82	11.54
COG	M	Cell wall/membrane/envelope biogenesis	Tfu_00190	similar to Cell wall-associated hydrolase	5.86	4.75	5.73	5.52
COG	M	Cell wall/membrane/envelope biogenesis	Tfu_00295	hypothetical protein	8.29	7.11	9.83	10.55
COG	M	Cell wall/membrane/envelope biogenesis	Tfu_00368	hypothetical protein	10.08	7.61	10.87	9.25
COG	M	Cell wall/membrane/envelope biogenesis	Tfu_00373	UTP--glucose-1-phosphate uridylyltransferase,	9.51	7.52	9.52	9.66
COG	M	Cell wall/membrane/envelope biogenesis	Tfu_00414	UDP-N-acetylglucosamine pyrophosphorylase	9.2	7.37	10.91	9.81
COG	M	Cell wall/membrane/envelope biogenesis	Tfu_00471	4-hydroxy-3-methylbut-2-enyl diphosphate	12.49	9.91	12.29	11.29
COG	M	Cell wall/membrane/envelope biogenesis	Tfu_00480	similar to Cell wall-associated hydrolase	9.5	8.08	9.54	9.9
COG	M	Cell wall/membrane/envelope biogenesis	Tfu_00537	hypothetical protein	8.01	5.58	8.32	7.54
COG	M	Cell wall/membrane/envelope biogenesis	Tfu_00561	putative acetyltransferase	7.24	5.67	8.22	7.61
COG	M	Cell wall/membrane/envelope biogenesis	Tfu_00570	similar to Membrane carboxypeptidase	11.65	9.22	12.34	11.81
COG	M	Cell wall/membrane/envelope biogenesis	Tfu_00573	putative glycosyl transferase	6.34	6.11	7.89	7.45
COG	M	Cell wall/membrane/envelope biogenesis	Tfu_00633	D-alanylalanine synthetase	11.71	9.4	13.33	12.47
COG	M	Cell wall/membrane/envelope biogenesis	Tfu_00675	hypothetical protein	4.39	1.58	6.57	6.63
COG	M	Cell wall/membrane/envelope biogenesis	Tfu_00742	similar to Outer membrane protein and related	5.78	5.13	6.82	7.25
COG	M	Cell wall/membrane/envelope biogenesis	Tfu_00748	PDZ/DHR/GLGF	10.28	7.95	10.89	9.92
COG	M	Cell wall/membrane/envelope biogenesis	Tfu_00791	dihydrodipicolinate synthase	10.12	8.38	9.98	10.14
COG	M	Cell wall/membrane/envelope biogenesis	Tfu_00829	GTP-binding protein LepA	10.37	8.25	11.63	10.34
COG	M	Cell wall/membrane/envelope biogenesis	Tfu_00894	putative glycosyltransferase	5.78	4.91	8.13	9.35
COG	M	Cell wall/membrane/envelope biogenesis	Tfu_00897	similar to ADP-heptose:LPS heptosyltransferase	2.32	3.32	6.32	6.29
COG	M	Cell wall/membrane/envelope biogenesis	Tfu_00898	hypothetical protein	2.81	3.58	6.49	6
COG	M	Cell wall/membrane/envelope biogenesis	Tfu_00916	hypothetical protein	4.09	2.32	8.31	8.63
COG	M	Cell wall/membrane/envelope biogenesis	Tfu_00960	n-acylamino acid racemase :	7.77	6.43	9.7	10.06
COG	M	Cell wall/membrane/envelope biogenesis	Tfu_01029	hypothetical protein	11.93	9.48	13.3	10.7
COG	M	Cell wall/membrane/envelope biogenesis	Tfu_01030	hypothetical protein	10.86	8.34	13.89	10.62
COG	M	Cell wall/membrane/envelope biogenesis	Tfu_01047	hypothetical protein	8.53	6.25	9.7	8.72
COG	M	Cell wall/membrane/envelope biogenesis	Tfu_01102	bacterial methyltransferase	8.35	6.75	10.25	9.2
COG	M	Cell wall/membrane/envelope biogenesis	Tfu_01104	peptidoglycan glycosyltransferase	7.56	5.7	9.72	8.08
COG	M	Cell wall/membrane/envelope biogenesis	Tfu_01105	UDP-N-acetylmuramyl-tripeptide synthetase	9.68	7.54	10.32	8.69
COG	M	Cell wall/membrane/envelope biogenesis	Tfu_01106	UDP-N-acetylmuramoylalanyl-D-glutamyl-2,	7.89	6.21	9.17	8.19
COG	M	Cell wall/membrane/envelope biogenesis	Tfu_01107	phospho-N-acetylmuramoyl-pentapeptide-	8.04	7.17	8.8	7.47
COG	M	Cell wall/membrane/envelope biogenesis	Tfu_01108	UDP-N-acetylmuramoyl-L-alanyl-D-glutamate	6.85	5.91	7.51	7.65
COG	M	Cell wall/membrane/envelope biogenesis	Tfu_01110	N-acetylglucosaminyl transferase	8.76	7.16	10.15	9.85
COG	M	Cell wall/membrane/envelope biogenesis	Tfu_01111	UDP-N-acetylmuramate--alanine ligase	9.19	7.38	10.25	10.3
COG	M	Cell wall/membrane/envelope biogenesis	Tfu_01112	cell division protein FtsQ	7.27	6.38	8.8	9.03
COG	M	Cell wall/membrane/envelope biogenesis	Tfu_01122	signal peptidase II	9.26	6.85	10.37	8.6
COG	M	Cell wall/membrane/envelope biogenesis	Tfu_01140	hypothetical protein	5.09	4.7	6.6	5.49
COG	M	Cell wall/membrane/envelope biogenesis	Tfu_01169	prolipoprotein diacylglyceryl transferase	8.24	7	9.49	8.17
COG	M	Cell wall/membrane/envelope biogenesis	Tfu_01235	hypothetical protein	3.46	2.32	6	5.17
COG	M	Cell wall/membrane/envelope biogenesis	Tfu_01394	mannose-1-phosphate guanylyltransferase /	13.5	10.58	14.68	12.96
COG	M	Cell wall/membrane/envelope biogenesis	Tfu_01410	O-succinylbenzoate synthase	8.43	6.57	9.37	8.88
COG	M	Cell wall/membrane/envelope biogenesis	Tfu_01416	putative secreted penicillin binding protein	7.87	6.29	10.36	9.37
COG	M	Cell wall/membrane/envelope biogenesis	Tfu_01527	rare lipoprotein A	3.46	4.17	5.88	3.17
COG	M	Cell wall/membrane/envelope biogenesis	Tfu_01564	hypothetical protein	8.81	7.85	9.89	8.75
COG	M	Cell wall/membrane/envelope biogenesis	Tfu_01622	UDP-glucose 4-epimerase	5.04	4.17	7.22	5.78
COG	M	Cell wall/membrane/envelope biogenesis	Tfu_01640	D-alanine--D-alanine ligase	8.68	6.51	11.35	9.1
COG	M	Cell wall/membrane/envelope biogenesis	Tfu_01652	hypothetical protein	4.81	3.32	7.65	7.16
COG	M	Cell wall/membrane/envelope biogenesis	Tfu_01709	UDP-glucose-4-epimerase	7.58	4.86	9.9	9.83
COG	M	Cell wall/membrane/envelope biogenesis	Tfu_01715	dihydrodipicolinate synthase	3.58	3	5.95	5
COG	M	Cell wall/membrane/envelope biogenesis	Tfu_01717	putative racemase	4.09	3.58	7.31	8.27
COG	M	Cell wall/membrane/envelope biogenesis	Tfu_01718	putative 5-dehydro-4-deoxyglucarate dehydratase	2	3	4.46	4
COG	M	Cell wall/membrane/envelope biogenesis	Tfu_01730	hypothetical protein	7.33	5.36	9.4	7.52
COG	M	Cell wall/membrane/envelope biogenesis	Tfu_01732	hypothetical protein	5.43	4.64	7.64	6.67
COG	M	Cell wall/membrane/envelope biogenesis	Tfu_01742	probable glycosyltransferase	8.85	6.27	9.83	9.77
COG	M	Cell wall/membrane/envelope biogenesis	Tfu_01762	Apolipoprotein N-acyltransferase	11.37	9.83	11.4	10.77
COG	M	Cell wall/membrane/envelope biogenesis	Tfu_01764	putative glycosyl transferase	5.75	3.91	8.58	6.39
COG	M	Cell wall/membrane/envelope biogenesis	Tfu_01786	mandelate racemase/muconate lactonizing enzyme	4.86	4.32	7.58	5.95
COG	M	Cell wall/membrane/envelope biogenesis	Tfu_01850	dolichyl-phosphate beta-D-mannosyltransferase	7.86	6.44	9.29	8.15
COG	M	Cell wall/membrane/envelope biogenesis	Tfu_02022	similar to Small-conductance mechanosensitive	9.99	7.34	10.79	9.09
COG	M	Cell wall/membrane/envelope biogenesis	Tfu_02026	putative glycosyl transferase	2.32	4	6.21	5.32
COG	M	Cell wall/membrane/envelope biogenesis	Tfu_02101	phosphatidyl-myo-inositol	7.38	5.64	7.86	8.76
COG	M	Cell wall/membrane/envelope biogenesis	Tfu_02102	lipid A biosynthesis lauroyl acyltransferase	8.03	5.64	8.07	8.41
COG	M	Cell wall/membrane/envelope biogenesis	Tfu_02130	hypothetical protein	7.89	7.16	10.15	8.65
COG	M	Cell wall/membrane/envelope biogenesis	Tfu_02143	putative guanyltransferase	9.02	7.06	9.44	9.2
COG	M	Cell wall/membrane/envelope biogenesis	Tfu_02160	putative cyclopropane fatty acid synthase	9.55	7.69	10.01	10.05
COG	M	Cell wall/membrane/envelope biogenesis	Tfu_02162	glutamate racemase	8.93	6.81	9.61	9.67
COG	M	Cell wall/membrane/envelope biogenesis	Tfu_02173	similar to Glycosyltransferase involved in cell	8.22	6.92	10.9	9.33
COG	M	Cell wall/membrane/envelope biogenesis	Tfu_02177	putative glycosyl transferase	4.17	4.32	6.83	4.75
COG	M	Cell wall/membrane/envelope biogenesis	Tfu_02178	similar to Putative glycosyl/glycerophosphate	5.04	4.7	6.7	5.25
COG	M	Cell wall/membrane/envelope biogenesis	Tfu_02196	cytidyltransferase-related	8.1	5.43	8.68	8.12
COG	M	Cell wall/membrane/envelope biogenesis	Tfu_02257	glucosyltransferase	5.98	4.58	7.89	7.63
COG	M	Cell wall/membrane/envelope biogenesis	Tfu_02262	similar to Cell wall-associated hydrolase	8.6	7.43	9.87	8.64
COG	M	Cell wall/membrane/envelope biogenesis	Tfu_02281	hypothetical protein	9.96	9.51	9.3	8.38
COG	M	Cell wall/membrane/envelope biogenesis	Tfu_02283	similar to Cell wall-associated hydrolase	7.42	6.95	7.6	6.77
COG	M	Cell wall/membrane/envelope biogenesis	Tfu_02383	peptidase C60, sortase A and B	9.32	7.59	9.73	8.99
COG	M	Cell wall/membrane/envelope biogenesis	Tfu_02416	hypothetical protein	7.75	6.27	8.24	7.61
COG	M	Cell wall/membrane/envelope biogenesis	Tfu_02468	putative glycosyltransferase	4.64	5.91	5.64	5.86
COG	M	Cell wall/membrane/envelope biogenesis	Tfu_02475	hypothetical protein	10.68	8.84	12.45	10.53
COG	M	Cell wall/membrane/envelope biogenesis	Tfu_02522	glycosyl transferase	4.39	4.17	5.36	5.81
COG	M	Cell wall/membrane/envelope biogenesis	Tfu_02523	dolichol-phosphate mannosyltransferase, fused to	7.34	6.39	7.54	7
COG	M	Cell wall/membrane/envelope biogenesis	Tfu_02527	similar to Glycosyltransferase	6.52	5.43	8.71	8.1
COG	M	Cell wall/membrane/envelope biogenesis	Tfu_02529	putative UDP-glucose/GDP-mannose dehydrogenase	9.13	7.48	8.57	10.55
COG	M	Cell wall/membrane/envelope biogenesis	Tfu_02534	putative nucleotide sugar-1-phosphate	11.25	8.66	12.32	10.58
COG	M	Cell wall/membrane/envelope biogenesis	Tfu_02537	ABC-type polysaccharide/polyol phosphate	9.52	7.48	10.26	9.45
COG	M	Cell wall/membrane/envelope biogenesis	Tfu_02538	lipopolysaccharide exporter	9.17	7.14	9.86	8.65
COG	M	Cell wall/membrane/envelope biogenesis	Tfu_02541	putative glycosyl transferase	7.81	6.67	9.47	8.22
COG	M	Cell wall/membrane/envelope biogenesis	Tfu_02544	UDP-glucose 6-dehydrogenase	9.89	7.92	10.99	10.04
COG	M	Cell wall/membrane/envelope biogenesis	Tfu_02591	UDP-glucose 4-epimerase	9.23	6.74	9.28	9.29
COG	M	Cell wall/membrane/envelope biogenesis	Tfu_02594	similar to Membrane-bound lytic murein	6.51	5.58	9.41	8.83
COG	M	Cell wall/membrane/envelope biogenesis	Tfu_02606	alanine racemase region	6.48	5.36	7.66	7.94
COG	M	Cell wall/membrane/envelope biogenesis	Tfu_02611	D-fructose-6-phosphate amidotransferase	11.93	9.79	12.73	12.64
COG	M	Cell wall/membrane/envelope biogenesis	Tfu_02664	UDP-N-acetylenolpyruvoylglucosamine reductase	9.44	7.22	11.18	9.11
COG	M	Cell wall/membrane/envelope biogenesis	Tfu_02676	hypothetical protein	6.88	5.93	8.96	8.58
COG	M	Cell wall/membrane/envelope biogenesis	Tfu_02714	putative ligase	10.85	8.59	10.84	9.58
COG	M	Cell wall/membrane/envelope biogenesis	Tfu_02723	putative epimerase	12.24	9.94	13.42	11.81
COG	M	Cell wall/membrane/envelope biogenesis	Tfu_02753	cell wall hydrolase/autolysin	8.53	6.82	9.54	8.71
COG	M	Cell wall/membrane/envelope biogenesis	Tfu_02903	hypothetical protein	9.47	7.45	10.67	10.74
COG	M	Cell wall/membrane/envelope biogenesis	Tfu_02913	putative glycosyltransferase	8.54	6.57	9.56	8.81
COG	M	Cell wall/membrane/envelope biogenesis	Tfu_02978	putative glycosyltransferase	4.95	4.46	6.97	7.18
COG	M	Cell wall/membrane/envelope biogenesis	Tfu_03016	UDP-N-acetylglucosamine	11.97	9.84	13.27	11.8
COG	M	Cell wall/membrane/envelope biogenesis	Tfu_03054	glycosyltransferase involved in cell wall	7.57	6.23	9.93	9.25
COG	M	Cell wall/membrane/envelope biogenesis	Tfu_03064	hypothetical protein	10.36	8.73	10.24	10.36
	M	Cell wall/membrane/envelope biogenesis	Tfu_03097	putative penicillin-binding protein	12.3	10	13.07	12.2
COG	M	Cell wall/membrane/envelope biogenesis	Tfu_03112	glucose-inhibited division protein B	9.69	6.67	9.06	8.11
COG	Z	Cytoskeleton	Tfu_01792	calcium-binding EF-hand	9.86	7.72	8.33	9.52
COG
COG	F	Nucleotide transport and metabolism	Tfu_00027	putative deaminase	6.43	4.75	7.56	7.51
COG	F	Nucleotide transport and metabolism	Tfu_00059	putative transporter	7.94	6.36	7.89	7.91
COG	F	Nucleotide transport and metabolism	Tfu_00097	hypothetical protein	7.62	5.73	8.8	8.85
COG	F	Nucleotide transport and metabolism	Tfu_00156	phosphoribosylformylglycinamidine synthase I	9.79	7.58	10.32	9.41
COG	F	Nucleotide transport and metabolism	Tfu_00158	phosphoribosylformylglycinamidine synthase	10.18	8.21	10.73	10.29
COG	F	Nucleotide transport and metabolism	Tfu_00178	phosphoribosylformylglycinamidine synthase	8.64	6.39	8.58	8.18
COG	F	Nucleotide transport and metabolism	Tfu_00229	putative MutT family protein	8.71	6.04	9.25	8.93
COG	F	Nucleotide transport and metabolism	Tfu_00415	ribose-phosphate pyrophosphokinase	12.03	9.9	12.26	11.48
COG	F	Nucleotide transport and metabolism	Tfu_00431	putative hydrolase	8.65	7.28	10.52	10.03
COG	F	Nucleotide transport and metabolism	Tfu_00576	hypothetical protein	7.11	5.39	8.97	8.6
COG	F	Nucleotide transport and metabolism	Tfu_00678	uridylate kinase	11.51	9.15	11.89	10.16
COG	F	Nucleotide transport and metabolism	Tfu_00843	putative protein kinase C inhibitor (HIT family	11.6	9.41	11.15	11.2
COG	F	Nucleotide transport and metabolism	Tfu_00865	deoxyguanosinetriphosphate	6.43	4.91	8.11	8.67
COG	F	Nucleotide transport and metabolism	Tfu_00927	dihydroorotate dehydrogenase	8.29	6.77	9.41	9.53
COG	F	Nucleotide transport and metabolism	Tfu_00962	allantoinase	10.04	8.95	9.99	12.02
COG	F	Nucleotide transport and metabolism	Tfu_01053	pyrimidine regulatory protein PyrR	8.08	5.32	8.1	7.2
COG	F	Nucleotide transport and metabolism	Tfu_01054	aspartate carbamoyltransferase catalytic subunit	6.11	5.32	7.42	6.89
COG	F	Nucleotide transport and metabolism	Tfu_01055	dihydroorotase	7.95	5.78	8.29	7.48
COG	F	Nucleotide transport and metabolism	Tfu_01056	carbamoyl-phosphate synthase, small subunit	8.92	6.95	8.68	7.35
COG	F	Nucleotide transport and metabolism	Tfu_01057	carbamoyl-phosphate synthase, large subunit,	11.21	8.92	10.58	9.11
COG	F	Nucleotide transport and metabolism	Tfu_01059	dihydroorotate dehydrogenase 1	7.83	6.88	9.92	8.27
COG	F	Nucleotide transport and metabolism	Tfu_01060	orotidine 5'-phosphate decarboxylase	4.7	4.58	7.04	5
COG	F	Nucleotide transport and metabolism	Tfu_01062	guanylate kinase	7.54	5.52	10.29	8.17
COG	F	Nucleotide transport and metabolism	Tfu_01199	CTP synthetase	11.03	9.34	11.6	9.74
COG	F	Nucleotide transport and metabolism	Tfu_01209	cytidylate kinase	9.28	7.22	10.69	9.07
COG	F	Nucleotide transport and metabolism	Tfu_01355	putative MutT-family protein	2	4.39	5.17	4.46
COG	F	Nucleotide transport and metabolism	Tfu_01387	thymidylate synthase complementing protein ThyX	9.39	8.1	10.2	9.53
COG	F	Nucleotide transport and metabolism	Tfu_01518	xanthine/uracil permease	8.34	8.34	7.83	6.74
COG	F	Nucleotide transport and metabolism	Tfu_01537	hypothetical protein	4.58	4.58	7.38	6.43
COG	F	Nucleotide transport and metabolism	Tfu_01680	hypothetical protein	7.16	6.43	7.63	6.66
COG	F	Nucleotide transport and metabolism	Tfu_01723	hypothetical protein	5.36	3.17	7.69	6.27
COG	F	Nucleotide transport and metabolism	Tfu_01911	hypothetical protein	7.31	5.98	7.67	6.25
COG	F	Nucleotide transport and metabolism	Tfu_01924	hypothetical protein	6.66	4.86	9.6	9.15
COG	F	Nucleotide transport and metabolism	Tfu_01935	deoxyUTP pyrophosphatase subfamily 1	9.06	7.28	10.22	9.44
COG	F	Nucleotide transport and metabolism	Tfu_02041	hypothetical protein	9	6.87	10.32	8.61
COG	F	Nucleotide transport and metabolism	Tfu_02091	adenine phosphoribosyltransferase	7.86	5.95	9.51	8.77
COG	F	Nucleotide transport and metabolism	Tfu_02105	hypothetical protein	8.03	6.34	8.96	7.99
COG	F	Nucleotide transport and metabolism	Tfu_02149	ribonucleotide-diphosphate reductase alpha	10.57	9	11.65	9.59
COG	F	Nucleotide transport and metabolism	Tfu_02188	nucleoside-diphosphate kinase	10.31	8.85	9.8	9.41
COG	F	Nucleotide transport and metabolism	Tfu_02242	purine nucleoside phosphorylase	7.62	5.78	10.35	8.89
COG	F	Nucleotide transport and metabolism	Tfu_02356	formyltetrahydrofolate deformylase	9.61	7.21	11.74	10.22
COG	F	Nucleotide transport and metabolism	Tfu_02364	Ham1-like protein	10.14	7.75	11.19	10.37
COG	F	Nucleotide transport and metabolism	Tfu_02440	inositol-5-monophosphate dehydrogenase	11.24	8.78	11.71	10.48
COG	F	Nucleotide transport and metabolism	Tfu_02457	putative mutT-like protein	6.61	5.73	7.95	7.94
COG	F	Nucleotide transport and metabolism	Tfu_02546	1-(5-Phosphoribosyl)-5-amino-4-imidazole-	7.98	5.7	9.55	8.1
COG	F	Nucleotide transport and metabolism	Tfu_02547	phosphoribosylaminoimidazole carboxylase, ATPase	8.16	6.61	10.15	8.38
COG	F	Nucleotide transport and metabolism	Tfu_02563	adenosine deaminase	7.38	6.94	8.86	9.48
COG	F	Nucleotide transport and metabolism	Tfu_02572	bifunctional	9.99	8.14	10.98	9.43
COG	F	Nucleotide transport and metabolism	Tfu_02573	phosphoribosylglycinamide formyltransferase	11.05	9.03	11.05	9.58
COG	F	Nucleotide transport and metabolism	Tfu_02581	inosine-uridine preferring nucleoside hydrolase	7.42	5.52	8.32	8.19
COG	F	Nucleotide transport and metabolism	Tfu_02589	bifunctional GMP synthase/glutamine	12.01	9.74	12.61	10.87
COG	F	Nucleotide transport and metabolism	Tfu_02595	inositol-5-monophosphate dehydrogenase	11.32	9.02	12.33	10.58
COG	F	Nucleotide transport and metabolism	Tfu_02596	IMP dehydrogenase	12.35	9.71	13.03	11.27
COG	F	Nucleotide transport and metabolism	Tfu_02625	adenylate kinase, subfamily	13.51	10.69	13.23	12.32
COG	F	Nucleotide transport and metabolism	Tfu_02662	adenosine deaminase	8.06	5.78	9.65	8.83
COG	F	Nucleotide transport and metabolism	Tfu_02747	amidophosphoribosyltransferase	11.72	9.86	11.87	10.92
COG	F	Nucleotide transport and metabolism	Tfu_02748	phosphoribosylaminoimidazole synthetase	11.28	9.52	11.85	11.5
COG	F	Nucleotide transport and metabolism	Tfu_02758	putative mut-like protein	5.67	4.81	6.55	7.11
COG	F	Nucleotide transport and metabolism	Tfu_02783	thymidylate kinase	9.85	8.95	9.88	9.21
COG	F	Nucleotide transport and metabolism	Tfu_02896	hypoxanthine phosphoribosyl transferase	10.29	7.79	9.58	9.47
COG	F	Nucleotide transport and metabolism	Tfu_02932	deoxycytidine triphosphate deaminase	11.94	9.24	10.75	10.91
COG	F	Nucleotide transport and metabolism	Tfu_02940	mutT-like protein	10.41	7.47	10.64	10.41
COG	F	Nucleotide transport and metabolism	Tfu_02973	putative mutT-like protein	6.7	5	9.01	9.01
COG	F	Nucleotide transport and metabolism	Tfu_03001	ribonucleoside-diphosphate reductase	10.32	8.43	12.14	9.13
COG	F	Nucleotide transport and metabolism	Tfu_03002	ribonucleoside-diphosphate reductase	12.9	10.77	12.64	10.67
COG	F	Nucleotide transport and metabolism	Tfu_03008	orotate phosphoribosyltransferase	8.56	6.69	9.26	8.95
COG	F	Nucleotide transport and metabolism	Tfu_03012	adenylosuccinate synthetase	11.24	9.2	11.19	11.02
COG	F	Nucleotide transport and metabolism	Tfu_03013	phosphoribosylglycinamide synthetase	7.89	6.78	9.49	9.69
COG	F	Nucleotide transport and metabolism	Tfu_03014	adenylosuccinate lyase	11.56	9.25	10.99	10.77
COG	F	Nucleotide transport and metabolism	Tfu_03015	phosphoribosylaminoimidazole-succinocarboxamide	10.56	8.52	9.61	9.4
	F	Nucleotide transport and metabolism	Tfu_00023		7.49	5.43	7.2	7.39
COG	F	Nucleotide transport and metabolism	Tfu_00024		11.32	8.7	10.78	11.51
COG
COG	T	Signal transduction mechanisms	Tfu_00057	putative regulatory protein	5.17	7.88	6.49	5.39
COG	T	Signal transduction mechanisms	Tfu_00080	GAF domain protein	6.29	5.91	7.18	9.82
COG	T	Signal transduction mechanisms	Tfu_00106	PAS protein phosphatase 2C-like	8.48	8.39	8.28	8.38
COG	T	Signal transduction mechanisms	Tfu_00117	Cyclic nucleotide-binding:Bacterial regulatory	12.51	9.73	12.66	11.71
COG	T	Signal transduction mechanisms	Tfu_00121	hypothetical protein	11.5	9.51	11.68	11.89
COG	T	Signal transduction mechanisms	Tfu_00122	anti-sigma factor antagonist	11.25	9.26	11.53	11.63
COG	T	Signal transduction mechanisms	Tfu_00135	hypothetical protein	9.19	7.03	9.35	9.69
COG	T	Signal transduction mechanisms	Tfu_00163	Tyrosine protein kinase:Serine/threonine protein	8.8	7.27	9.58	9.85
COG	T	Signal transduction mechanisms	Tfu_00177	hypothetical protein	11.37	9.08	10.8	11.72
COG	T	Signal transduction mechanisms	Tfu_00207	putative transcriptional regulator	4.46	5.61	6.67	6.58
COG	T	Signal transduction mechanisms	Tfu_00250	PAS containing protein phosphatase 2C-like	11.8	9.55	11.77	12.32
COG	T	Signal transduction mechanisms	Tfu_00256	hypothetical protein	8.07	6.21	7.81	8.23
COG	T	Signal transduction mechanisms	Tfu_00257	response regulator receiver	8.81	6.63	9.06	10
COG	T	Signal transduction mechanisms	Tfu_00265	hypothetical protein	5.13	4.7	5.93	5.93
COG	T	Signal transduction mechanisms	Tfu_00285	response regulator receiver	9.36	7	8.68	9.4
COG	T	Signal transduction mechanisms	Tfu_00286	signal transduction histidine kinase	9.59	7.38	10.19	9.72
COG	T	Signal transduction mechanisms	Tfu_00287	Protein phosphatase 2C-like, withe GAF domain	8.64	5.95	9.42	9.91
COG	T	Signal transduction mechanisms	Tfu_00288	regulatory protein, LuxR:Response regulator	6.93	3.91	7.79	7.53
COG	T	Signal transduction mechanisms	Tfu_00289	hypothetical protein	9.38	6.78	9.41	8.93
COG	T	Signal transduction mechanisms	Tfu_00293	hypothetical protein	8.25	5.88	10.04	8.91
COG	T	Signal transduction mechanisms	Tfu_00294	anti-sigma factor antagonist	8.72	5.7	10.2	9.82
COG	T	Signal transduction mechanisms	Tfu_00297	Protein phosphatase 2C-like	12.22	9.86	12.3	11.84
COG	T	Signal transduction mechanisms	Tfu_00303	hypothetical protein	8.63	7.52	7.11	8.26
COG	T	Signal transduction mechanisms	Tfu_00324	putative MutT family protein	5.91	4.39	7.01	8.05
COG	T	Signal transduction mechanisms	Tfu_00329	hypothetical protein	4.75	3.81	6.36	6.46
COG	T	Signal transduction mechanisms	Tfu_00330	regulatory protein, LuxR:Response regulator	6.17	3.91	6.98	5.98
COG	T	Signal transduction mechanisms	Tfu_00333	anti-sigma factor antagonist	8.6	6.32	9.33	8.57
COG	T	Signal transduction mechanisms	Tfu_00343	response regulator receiver	8.03	5.83	9.26	8.35
COG	T	Signal transduction mechanisms	Tfu_00344	signal transduction histidine kinase	8.01	6.11	9.15	8.77
COG	T	Signal transduction mechanisms	Tfu_00357	hypothetical protein	12.49	10.7	10.63	13.17
COG	T	Signal transduction mechanisms	Tfu_00391	hypothetical protein	3.81	3.17	5.58	4.86
COG	T	Signal transduction mechanisms	Tfu_00406	Tyrosine protein kinase:Serine/threonine protein	10.64	8.66	10.86	10.41
COG	T	Signal transduction mechanisms	Tfu_00454	Tyrosine protein kinase:Serine/threonine protein	12.08	9.1	11.68	12.03
COG	T	Signal transduction mechanisms	Tfu_00457	Nucleotide binding protein, PINc	11.51	9.15	13.58	13.82
COG	T	Signal transduction mechanisms	Tfu_00500	Tyrosine protein kinase:Serine/threonine protein	7.61	6.15	8.92	8.63
COG	T	Signal transduction mechanisms	Tfu_00506	hypothetical protein	8.3	6.17	8.69	8.91
COG	T	Signal transduction mechanisms	Tfu_00528	hypothetical protein	9.03	7.37	9.77	9.63
COG	T	Signal transduction mechanisms	Tfu_00539	hypothetical protein	10.29	8.11	10.57	10.62
COG	T	Signal transduction mechanisms	Tfu_00550	metal-dependent phosphohydrolase, HD region	10.65	9.07	10.74	11.23
COG	T	Signal transduction mechanisms	Tfu_00551	putative lipoprotein	7.83	6.55	8.15	9.66
COG	T	Signal transduction mechanisms	Tfu_00555	signal transduction histidine kinase	9.44	8.02	10.98	10.68
COG	T	Signal transduction mechanisms	Tfu_00592	Tyrosine protein kinase:Serine/threonine protein	10.41	8.35	10.82	10.79
COG	T	Signal transduction mechanisms	Tfu_00600	hypothetical protein	11.34	10.37	10.35	11.73
COG	T	Signal transduction mechanisms	Tfu_00601	serine/threonine protein kinase	12.08	11.88	10.45	12.45
COG	T	Signal transduction mechanisms	Tfu_00604	putative phosphodiesterase	10.48	8.29	10.65	10.07
COG	T	Signal transduction mechanisms	Tfu_00610	hypothetical protein	8.85	6.73	9.64	8.95
COG	T	Signal transduction mechanisms	Tfu_00685	putative regulatory protein	6.44	5.21	8.29	7.79
COG	T	Signal transduction mechanisms	Tfu_00691	helix-turn-helix, Fis-type	7.25	5.04	8.85	8.42
COG	T	Signal transduction mechanisms	Tfu_00701	Tyrosine protein kinase:Serine/threonine protein	8.7	7.14	9.5	9.93
COG	T	Signal transduction mechanisms	Tfu_00704	hypothetical protein	4.39	5.17	5.67	4.75
COG	T	Signal transduction mechanisms	Tfu_00755	putative regulatory protein	9.44	7.09	9.72	9.58
COG	T	Signal transduction mechanisms	Tfu_00757	regulatory protein, LuxR:TPR repeat	6.34	5.04	8.75	7.8
COG	T	Signal transduction mechanisms	Tfu_00758	regulatory protein, LuxR	8.37	6.34	9.25	8.86
COG	T	Signal transduction mechanisms	Tfu_00767	regulatory protein, LuxR:Response regulator	5.36	4.81	6.55	6.13
COG	T	Signal transduction mechanisms	Tfu_00768	putative two-component system sensor kinase	6.87	5.09	8	8.25
COG	T	Signal transduction mechanisms	Tfu_00809	hypothetical protein	10.97	10.11	9.56	10.57
COG	T	Signal transduction mechanisms	Tfu_00844	phosphate starvation-inducible protein PhoH	13.96	11.03	13.67	12.52
COG	T	Signal transduction mechanisms	Tfu_00940	signal transduction histidine kinase	7.83	6.54	9.78	8.68
COG	T	Signal transduction mechanisms	Tfu_00945	CBS domain protein	8.02	5.04	8.65	8.45
COG	T	Signal transduction mechanisms	Tfu_00976	hypothetical protein	1.58	2.32	4.09	3.81
COG	T	Signal transduction mechanisms	Tfu_00986	glutamate-ammonia-ligase adenylyltransferase	7.25	5.09	7.45	7.28
COG	T	Signal transduction mechanisms	Tfu_01006	hypothetical protein	11.23	9.28	12.35	11.8
COG	T	Signal transduction mechanisms	Tfu_01041	Tyrosine protein kinase:Serine/threonine protein	9.69	7.55	10.89	10.04
COG	T	Signal transduction mechanisms	Tfu_01084	serine/threonine protein kinase	7.52	6.36	9.38	9.01
COG	T	Signal transduction mechanisms	Tfu_01141	Tyrosine protein kinase:Serine/threonine protein	3.91	3	6.94	5.25
COG	T	Signal transduction mechanisms	Tfu_01181	response regulator receiver	10.18	7.78	11.85	9.63
COG	T	Signal transduction mechanisms	Tfu_01238	response regulator receiver	7.02	6.04	6.54	6.87
COG	T	Signal transduction mechanisms	Tfu_01271	PAS:Protein phosphatase 2C-like:GAF	13.06	10.47	12.59	11.02
COG	T	Signal transduction mechanisms	Tfu_01310	CBS	7.24	5.81	7.64	10.15
COG	T	Signal transduction mechanisms	Tfu_01329	ATP-binding region, ATPase-like:Histidine	4.81	4.52	5.7	5.58
COG	T	Signal transduction mechanisms	Tfu_01330	response regulator receiver	4.32	3.46	4.64	4.64
COG	T	Signal transduction mechanisms	Tfu_01339	hypothetical protein	8.19	7.21	9.76	8.55
COG	T	Signal transduction mechanisms	Tfu_01342	Tyrosine protein kinase:Serine/threonine protein	5.78	5	7.48	5.93
COG	T	Signal transduction mechanisms	Tfu_01389	carbon starvation-induced protein	6.78	6.55	8.01	8.56
COG	T	Signal transduction mechanisms	Tfu_01395	forkhead-associated	11.93	9.27	12.36	12.56
COG	T	Signal transduction mechanisms	Tfu_01402	putative two-component system sensor kinase	4.86	4.09	6.77	7.04
COG	T	Signal transduction mechanisms	Tfu_01403	regulatory protein, LuxR:Response regulator	5.73	4.64	6.77	6.23
COG	T	Signal transduction mechanisms	Tfu_01412	hypothetical protein	6	4.58	7.55	6.66
COG	T	Signal transduction mechanisms	Tfu_01429	anti-sigma factor antagonist	8.79	5.83	9.87	9.37
COG	T	Signal transduction mechanisms	Tfu_01433	hypothetical protein	7.01	6.39	8.3	8.81
COG	T	Signal transduction mechanisms	Tfu_01451	similar to Protein tyrosine/serine phosphatase	5.13	4.52	6.48	5.83
COG	T	Signal transduction mechanisms	Tfu_01501	similar to Response regulators consisting of a	1	2.58	8.26	3.7
COG	T	Signal transduction mechanisms	Tfu_01514	Tyrosine protein kinase:Serine/threonine protein	7.33	7.11	9.09	7.73
COG	T	Signal transduction mechanisms	Tfu_01552	PAS:Protein phosphatase 2C-like:GAF	8.81	7.77	9.76	9.1
COG	T	Signal transduction mechanisms	Tfu_01554	Low molecular weight phosphotyrosine protein	6.41	4.95	7.71	5.78
COG	T	Signal transduction mechanisms	Tfu_01658	Tyrosine protein kinase:Serine/threonine protein	7.18	6.49	8.12	7.49
COG	T	Signal transduction mechanisms	Tfu_01739	PAS/Protein phosphatase 2C-like	7.25	5.7	9.59	9.65
COG	T	Signal transduction mechanisms	Tfu_01752	Protein phosphatase 2C-like	8.18	5.39	9.05	8.95
COG	T	Signal transduction mechanisms	Tfu_01756	Tyrosine protein kinase:Serine/threonine protein	9.62	7.64	11.11	9.57
COG	T	Signal transduction mechanisms	Tfu_01778	regulatory protein, LuxR	4.52	4.75	5.95	8.62
COG	T	Signal transduction mechanisms	Tfu_01792	calcium-binding EF-hand	9.86	7.72	8.33	9.52
COG	T	Signal transduction mechanisms	Tfu_01795	helix-turn-helix, Fis-type	7.99	6.23	9.36	9.34
COG	T	Signal transduction mechanisms	Tfu_01805	hypothetical protein	9.39	7.67	9.56	9.1
COG	T	Signal transduction mechanisms	Tfu_01817	regulatory protein, LuxR:Response regulator	2.58	3.46	5.58	4.39
COG	T	Signal transduction mechanisms	Tfu_01845	regulatory protein, LuxR:Response regulator	6.75	5.13	8.53	7.23
COG	T	Signal transduction mechanisms	Tfu_01846	similar to Signal transduction histidine kinase	6.81	4.7	8.71	6.55
COG	T	Signal transduction mechanisms	Tfu_01940	ATP-binding region, ATPase-like:Histidine	9.06	7.02	10.93	9.86
COG	T	Signal transduction mechanisms	Tfu_01941	response regulator receiver	10.19	7.18	11.47	10.57
COG	T	Signal transduction mechanisms	Tfu_01972	hypothetical protein	7.04	5.04	8.43	7.52
COG	T	Signal transduction mechanisms	Tfu_01977	EAL domain	7.75	5.39	8.22	7.83
COG	T	Signal transduction mechanisms	Tfu_02045	ATP-binding region, ATPase-like	7.77	6.66	7.73	7.18
COG	T	Signal transduction mechanisms	Tfu_02050	hypothetical protein	8.34	6.66	9.8	8.98
COG	T	Signal transduction mechanisms	Tfu_02062	PAS/Putative two-component system sensor kinase	9.49	7.67	11.79	10.37
COG	T	Signal transduction mechanisms	Tfu_02074	Tyrosine protein kinase:Serine/threonine protein	8.62	7.17	9.66	8.82
COG	T	Signal transduction mechanisms	Tfu_02075	Tyrosine protein kinase:Serine/threonine protein	7.43	5.29	8.88	8.36
COG	T	Signal transduction mechanisms	Tfu_02083	PAS/Protein phosphatase 2C-like	7.41	5.29	8.55	8.16
COG	T	Signal transduction mechanisms	Tfu_02090	RelA/SpoT protein	9.41	7.58	10.72	10.17
COG	T	Signal transduction mechanisms	Tfu_02140	PAS/Protein phosphatase 2C-like	11.29	8.95	12.29	11.94
COG	T	Signal transduction mechanisms	Tfu_02152	peptidase S24, LexA repressor	13.33	10.4	13.01	13.39
COG	T	Signal transduction mechanisms	Tfu_02200	hypothetical protein	9.09	6.97	11.13	10.68
COG	T	Signal transduction mechanisms	Tfu_02218	GGDEF	6.78	5.29	7.43	7.36
COG	T	Signal transduction mechanisms	Tfu_02229	Tyrosine protein kinase:Serine/threonine protein	8.72	6.92	9.55	8.47
COG	T	Signal transduction mechanisms	Tfu_02232	hypothetical protein	6.55	4.95	7.08	7.24
COG	T	Signal transduction mechanisms	Tfu_02233	regulatory protein, LuxR:Response regulator	6.07	5.17	7.38	7.97
COG	T	Signal transduction mechanisms	Tfu_02277	ATP-binding region, ATPase-like	5.21	5.13	6.73	5.36
COG	T	Signal transduction mechanisms	Tfu_02278	regulatory protein, LuxR:Response regulator	5.7	4.81	8.04	7.29
COG	T	Signal transduction mechanisms	Tfu_02295	hypothetical protein	5.93	5	8.54	5.61
COG	T	Signal transduction mechanisms	Tfu_02341	Protein-tyrosine-phosphatase	9.28	6.81	10.62	9.12
COG	T	Signal transduction mechanisms	Tfu_02342	response regulator receiver	9.3	6.83	9.1	8.95
COG	T	Signal transduction mechanisms	Tfu_02343	ATP-binding region, ATPase-like:Histidine	9.65	7.33	9.85	9.79
COG	T	Signal transduction mechanisms	Tfu_02344	response regulator receiver:Protein phosphatase	9.32	7.65	10.07	10.15
COG	T	Signal transduction mechanisms	Tfu_02361	Tyrosine protein kinase:Serine/threonine protein	11.4	9.12	11.87	12
COG	T	Signal transduction mechanisms	Tfu_02375	Tyrosine protein kinase:Serine/threonine protein	8.61	6.67	9.68	9.54
COG	T	Signal transduction mechanisms	Tfu_02444	hypothetical protein	9.65	8.07	10.77	11.42
COG	T	Signal transduction mechanisms	Tfu_02456	Small GTP-binding protein domain:GTP-binding	10	7.77	10.93	10.12
COG	T	Signal transduction mechanisms	Tfu_02491	regulatory protein, LuxR:Response regulator	11	8.29	10.93	11.14
COG	T	Signal transduction mechanisms	Tfu_02495	ATP-binding region, ATPase-like:Histidine	9.58	7.51	10.24	9.83
COG	T	Signal transduction mechanisms	Tfu_02496	response regulator receiver	10.22	7.72	11.21	10.17
COG	T	Signal transduction mechanisms	Tfu_02507	Tyrosine protein kinase:Serine/threonine protein	9.83	8.1	10.99	10.66
COG	T	Signal transduction mechanisms	Tfu_02549	response regulator receiver	7.77	6.07	7.68	7.75
COG	T	Signal transduction mechanisms	Tfu_02550	hypothetical protein	7.64	5.75	7.83	8.98
COG	T	Signal transduction mechanisms	Tfu_02552	adenylyl cyclase class-3/4/guanylyl cyclase	6.91	5.91	8.29	7.58
COG	T	Signal transduction mechanisms	Tfu_02570	forkhead-associated	9.8	7.73	10.23	11.58
COG	T	Signal transduction mechanisms	Tfu_02582	regulatory protein, LuxR:Response regulator	9.25	7.69	9.79	10.95
COG	T	Signal transduction mechanisms	Tfu_02583	putative two-component system sensor kinase	6.54	5.21	7	8.02
COG	T	Signal transduction mechanisms	Tfu_02596	IMP dehydrogenase	12.35	9.71	13.03	11.27
COG	T	Signal transduction mechanisms	Tfu_02737	transcriptional regulatory protein	7.54	5.43	7.95	7.64
COG	T	Signal transduction mechanisms	Tfu_02764	anti-sigma factor antagonist	9.19	7.8	10.92	11.78
COG	T	Signal transduction mechanisms	Tfu_02776	hypothetical protein	4.25	6.83	5	4.46
COG	T	Signal transduction mechanisms	Tfu_02796	Protein phosphatase 2C-like	7.22	5.67	7.99	7.95
COG	T	Signal transduction mechanisms	Tfu_02798	putative DNA-binding protein	5	4.46	6.95	7.76
COG	T	Signal transduction mechanisms	Tfu_02807	hypothetical protein	8.53	7.5	10.42	8.76
COG	T	Signal transduction mechanisms	Tfu_02809	regulatory protein, LuxR	5.17	4.52	6.07	8.35
COG	T	Signal transduction mechanisms	Tfu_02845	Tyrosine protein kinase:Serine/threonine protein	9.77	8.03	10.26	10.23
COG	T	Signal transduction mechanisms	Tfu_02855	similar to Putative stress-responsive	9.29	6.83	9.72	10.64
COG	T	Signal transduction mechanisms	Tfu_02857	ATP-binding region, ATPase-like	5.67	5.81	7.52	7.54
COG	T	Signal transduction mechanisms	Tfu_02858	response regulator receiver	4.46	4.58	6.17	5.73
COG	T	Signal transduction mechanisms	Tfu_02880	regulatory protein, LuxR	9.18	6.89	11.35	10.17
COG	T	Signal transduction mechanisms	Tfu_02909	ATP-binding region, ATPase-like:Histidine kinase	10.95	8.34	10.4	9.9
COG	T	Signal transduction mechanisms	Tfu_02910	response regulator receiver	10.49	8.12	10.23	9.61
COG	T	Signal transduction mechanisms	Tfu_02950	regulatory protein, LuxR:Response regulator	13.27	10.85	12.02	13.81
COG	T	Signal transduction mechanisms	Tfu_02959	regulatory protein, LuxR:Response regulator	7.34	5.93	7.83	7.39
COG	T	Signal transduction mechanisms	Tfu_02960	hypothetical protein	6.66	6.29	7.66	7.73
COG	T	Signal transduction mechanisms	Tfu_02967	hypothetical protein	6.79	5.64	8.32	8.89
COG	T	Signal transduction mechanisms	Tfu_03032	hypothetical protein	10.81	9.09	10.16	12.67
COG	T	Signal transduction mechanisms	Tfu_03034	hypothetical protein	11.38	9.38	10.75	13.13
COG	T	Signal transduction mechanisms	Tfu_03035	regulatory protein, LuxR:Response regulator	10.97	8.46	11.32	12.14
COG	T	Signal transduction mechanisms	Tfu_03036	hypothetical protein	9.1	7.88	10.78	12.45
COG	T	Signal transduction mechanisms	Tfu_03041	putative stress-inducible protein	7.8	7.33	9.26	11.48
COG	T	Signal transduction mechanisms	Tfu_03042	CBS	9.82	7.58	9.07	11.12
COG	T	Signal transduction mechanisms	Tfu_03045	hypothetical protein	9.74	7.27	8.68	9.57
COG	T	Signal transduction mechanisms	Tfu_03046	GAF:ATP-binding region, ATPase-like	10.01	7.52	10.57	10.39
COG	T	Signal transduction mechanisms	Tfu_03055	anti-sigma factor antagonist	8.97	6.61	10.67	9.77
COG	T	Signal transduction mechanisms	Tfu_03060	FHA domain protein	12.1	9.87	12.25	12.86
COG	T	Signal transduction mechanisms	Tfu_03061	FHA domain protein	8.41	7.91	8.92	8.27
COG	T	Signal transduction mechanisms	Tfu_03062	Protein phosphatase 2C-like	9.09	8.67	9.2	8.53
	T	Signal transduction mechanisms	Tfu_03065	Tyrosine protein kinase:Serine/threonine protein	11.47	9.62	11.63	11.94
COG	T	Signal transduction mechanisms	Tfu_03066	Tyrosine protein kinase:Serine/threonine protein	10.5	8.41	11.3	11.35
COG
COG	S	Function unknown	Tfu_00045	Conserved hypothetical protein 103	10.88	8.43	12.1	11.61
COG	S	Function unknown	Tfu_00065	similar to Uncharacterized conserved protein	10.28	8.36	10.4	10.17
COG	S	Function unknown	Tfu_00084	hypothetical protein	5.98	5.09	7.35	7.53
COG	S	Function unknown	Tfu_00104	putative integral membrane protein	4.64	4.52	6.78	6.32
COG	S	Function unknown	Tfu_00108	hypothetical protein	8.33	7.07	12.29	10.61
COG	S	Function unknown	Tfu_00130	hypothetical protein	9.05	6.99	9.38	10.4
COG	S	Function unknown	Tfu_00148	hypothetical protein	10.65	7.17	9.89	10.13
COG	S	Function unknown	Tfu_00164	hypothetical protein	9.54	6.51	10.15	9.6
COG	S	Function unknown	Tfu_00168	conserved hypothetical protein, possibly	7.22	6.73	7.88	7.83
COG	S	Function unknown	Tfu_00171	probable conserved membrane protein	4.52	2.81	6.07	6.34
COG	S	Function unknown	Tfu_00211	hypothetical protein	8.2	6.32	9.6	9.64
COG	S	Function unknown	Tfu_00222	hypothetical protein	4.17	3.17	6.44	6
COG	S	Function unknown	Tfu_00236	hypothetical protein	10.3	8.28	9.34	10.45
COG	S	Function unknown	Tfu_00251	ribonuclease BN	8.67	6.6	9.4	9.98
COG	S	Function unknown	Tfu_00254	hypothetical protein	9.25	6.89	9.76	10.62
COG	S	Function unknown	Tfu_00268	hypothetical protein	8.48	6.34	7.85	7.91
COG	S	Function unknown	Tfu_00308	hypothetical protein	11.31	9.77	11.4	12.57
COG	S	Function unknown	Tfu_00358	hypothetical protein	4	4.91	6.07	6.85
COG	S	Function unknown	Tfu_00371	hypothetical protein	9.86	8.48	10.15	8.74
COG	S	Function unknown	Tfu_00430	hypothetical protein	8.78	6.74	10.2	9.69
COG	S	Function unknown	Tfu_00435	hypothetical protein	13.68	11.98	12.87	12.84
COG	S	Function unknown	Tfu_00444	hypothetical protein	8.94	7.19	10.67	10.9
COG	S	Function unknown	Tfu_00445	hypothetical protein	8.78	7.48	9.46	8.98
COG	S	Function unknown	Tfu_00446	hypothetical protein	7.16	6.63	8.12	7.12
COG	S	Function unknown	Tfu_00449	hypothetical protein	8.74	6.46	10.15	9.21
COG	S	Function unknown	Tfu_00470	hypothetical protein	8.65	7.21	9.69	8.83
COG	S	Function unknown	Tfu_00486	hypothetical protein	8.12	6.04	7.9	8.05
COG	S	Function unknown	Tfu_00525	hypothetical protein	10.76	7.97	10.53	12.69
COG	S	Function unknown	Tfu_00536	hypothetical protein	11.07	8.92	11.91	12.27
COG	S	Function unknown	Tfu_00541	hypothetical protein	10.66	8.89	11.02	10.53
COG	S	Function unknown	Tfu_00546	hypothetical protein	9.82	7.86	10.16	10.86
COG	S	Function unknown	Tfu_00564	hypothetical protein	6.93	5.88	7.95	7.27
COG	S	Function unknown	Tfu_00587	ABC transporter, permease protein	8.17	5.46	10.48	6.89
COG	S	Function unknown	Tfu_00591	hypothetical protein	8.12	6.02	9.19	8.72
COG	S	Function unknown	Tfu_00598	similar to Uncharacterized membrane-associated	9.54	7.43	9.72	8.79
COG	S	Function unknown	Tfu_00622	hypothetical protein	6.85	5.55	9.59	9.58
COG	S	Function unknown	Tfu_00629	hypothetical protein	5.67	4.09	7.81	7.89
COG	S	Function unknown	Tfu_00639	putative secreted protein	9.48	7.15	11.31	9.87
COG	S	Function unknown	Tfu_00718	hypothetical protein	8.94	7.27	8.63	8.58
COG	S	Function unknown	Tfu_00775	hypothetical protein	10.31	7.83	10.9	10.98
COG	S	Function unknown	Tfu_00779	hypothetical protein	8.25	6.17	10.23	7.25
COG	S	Function unknown	Tfu_00790	hypothetical protein	14.42	12.71	12.94	13.59
COG	S	Function unknown	Tfu_00794	helix-turn-helix motif	5.91	4.39	8.31	8.59
COG	S	Function unknown	Tfu_00813	hypothetical protein	8.37	7.93	9.63	9.11
COG	S	Function unknown	Tfu_00824	hypothetical protein	7.1	5.13	8.16	7.49
COG	S	Function unknown	Tfu_00836	hypothetical protein	11.06	10.24	10.02	10.28
COG	S	Function unknown	Tfu_00837	hypothetical protein	8.6	7.41	8.29	8.16
COG	S	Function unknown	Tfu_00840	Conserved hypothetical protein 46	8.2	7.01	10.14	10.57
COG	S	Function unknown	Tfu_00851	hypothetical protein	6.79	6.27	9.88	6.97
COG	S	Function unknown	Tfu_00864	hypothetical protein	7.06	4.86	8.75	8.95
COG	S	Function unknown	Tfu_00905	hypothetical protein	6.11	5.04	8.44	8.81
COG	S	Function unknown	Tfu_00918	hypothetical protein	5.17	2	6.7	6.71
COG	S	Function unknown	Tfu_00952	hypothetical protein	7.31	5.91	7.57	7.01
COG	S	Function unknown	Tfu_00963	hypothetical protein	9.24	7.09	9.97	9.45
COG	S	Function unknown	Tfu_00999	hypothetical protein	5.98	4.95	7.22	7.33
COG	S	Function unknown	Tfu_01011	HesB/YadR/YfhF	13.48	10.18	12.6	11.69
COG	S	Function unknown	Tfu_01018	hypothetical protein	12.35	10.28	13.03	11.27
COG	S	Function unknown	Tfu_01041	Tyrosine protein kinase:Serine/threonine protein	9.69	7.55	10.89	10.04
COG	S	Function unknown	Tfu_01048	hypothetical protein	5.93	4.52	7.64	6.15
COG	S	Function unknown	Tfu_01066	hypothetical protein	7.35	5.75	9.13	9.05
COG	S	Function unknown	Tfu_01086	hypothetical protein	6.91	6.02	6.74	5.95
COG	S	Function unknown	Tfu_01101	hypothetical protein	12.31	9.72	13.67	12.88
COG	S	Function unknown	Tfu_01114	Protein of unknown function DUF152	7.74	5.58	9.73	9.12
COG	S	Function unknown	Tfu_01116	hypothetical protein	11.42	9.88	11.78	10.89
COG	S	Function unknown	Tfu_01204	hypothetical protein	6.29	5.29	7.16	6.17
COG	S	Function unknown	Tfu_01211	hypothetical protein	6.61	4.86	7.63	6.09
COG	S	Function unknown	Tfu_01266	helix-turn-helix, AraC type	6.17	5.21	7.67	6.32
COG	S	Function unknown	Tfu_01268	hypothetical protein	6.71	5.95	7.55	6.09
COG	S	Function unknown	Tfu_01344	hypothetical protein	6.89	4.46	8.04	7.43
COG	S	Function unknown	Tfu_01346	hypothetical protein	5.17	4.17	6.73	7.2
COG	S	Function unknown	Tfu_01357	hypothetical protein	9.77	6.93	12.77	9.44
COG	S	Function unknown	Tfu_01382	hypothetical protein	7.36	5.67	8.32	6.79
COG	S	Function unknown	Tfu_01396	hypothetical protein	12.17	9.77	12.02	12.81
COG	S	Function unknown	Tfu_01414	hypothetical protein	8.4	6.57	9.87	10.77
COG	S	Function unknown	Tfu_01438	hypothetical protein	6.44	4.75	6.64	5.04
COG	S	Function unknown	Tfu_01452	hypothetical protein	5.46	3.17	7.66	6.21
COG	S	Function unknown	Tfu_01455	hypothetical protein	4.39	2	8.45	7.29
COG	S	Function unknown	Tfu_01515	hypothetical protein	4.64	4.95	7.34	6.61
COG	S	Function unknown	Tfu_01519	hypothetical protein	7.75	9.43	8.71	7.04
COG	S	Function unknown	Tfu_01542	hypothetical protein	9.23	7.71	10.75	10.56
COG	S	Function unknown	Tfu_01562	hypothetical protein	4	6.09	7.04	6.58
COG	S	Function unknown	Tfu_01576	Conserved hypothetical protein 374	7.44	5.93	8.96	8.28
COG	S	Function unknown	Tfu_01628	hypothetical protein	9.06	6.55	12.2	7.97
COG	S	Function unknown	Tfu_01650	conserved hypothetical membrane-anchored protein	7.04	4.58	8.31	7.21
COG	S	Function unknown	Tfu_01665	hypothetical protein	10.49	7.67	10.39	9.68
COG	S	Function unknown	Tfu_01689	hypothetical protein	4.81	2.58	7.13	7.3
COG	S	Function unknown	Tfu_01712	hypothetical protein	6.38	5.21	7.55	6.52
COG	S	Function unknown	Tfu_01714	hypothetical protein	6.07	6.19	7.98	6.86
COG	S	Function unknown	Tfu_01818	hypothetical protein	5.88	4.81	10.07	7.75
COG	S	Function unknown	Tfu_01833	similar to Uncharacterized conserved protein	5.17	3.32	6.46	6.11
COG	S	Function unknown	Tfu_01857	hypothetical protein	7.91	6.64	9.1	10.31
COG	S	Function unknown	Tfu_01863	putative conserved protein MbtH	5.67	5	5.25	4.09
COG	S	Function unknown	Tfu_01874	hypothetical protein	4.39	2.58	7.91	5.95
COG	S	Function unknown	Tfu_01882	hypothetical protein	11.34	8.97	10.65	11
COG	S	Function unknown	Tfu_01887	similar to membrane protein	6.43	5.36	7.16	7.23
COG	S	Function unknown	Tfu_01890	putative secreted protein	7.93	5.73	10.98	7.2
COG	S	Function unknown	Tfu_01896	hypothetical protein	9.87	7.65	9.45	9.67
COG	S	Function unknown	Tfu_01948	hypothetical protein	8.9	7.17	9.34	10.04
COG	S	Function unknown	Tfu_01949	hypothetical protein	9.27	6.69	9.9	10.17
COG	S	Function unknown	Tfu_01955	Protein of unknown function DUF34	6.99	5.43	7.52	7.16
COG	S	Function unknown	Tfu_01958	hypothetical protein	5.7	4.17	7.08	6.23
COG	S	Function unknown	Tfu_01966	hypothetical protein	10.35	8.6	11.42	10.53
COG	S	Function unknown	Tfu_01980	hypothetical protein	5.32	4.09	8.44	7.72
COG	S	Function unknown	Tfu_01996	putative integral membrane protein	8.67	6.58	9.17	8.53
COG	S	Function unknown	Tfu_02018	Protein of unknown function DUF199	6.17	5.13	8.47	7.52
COG	S	Function unknown	Tfu_02019	Conserved hypothetical protein CofD related	6.44	5.04	9.37	8.26
COG	S	Function unknown	Tfu_02030	hypothetical protein	8.16	5.13	9.16	9.08
COG	S	Function unknown	Tfu_02031	hypothetical protein	6.44	4.95	7.78	5.67
COG	S	Function unknown	Tfu_02089	hypothetical protein	8.62	6.73	8.92	8.43
COG	S	Function unknown	Tfu_02096	hypothetical protein	11.09	8.98	10.18	9.46
COG	S	Function unknown	Tfu_02100	hypothetical protein	5.25	3	5.61	6.11
COG	S	Function unknown	Tfu_02104	hypothetical protein	6.75	4.52	7.07	6.91
COG	S	Function unknown	Tfu_02107	hypothetical protein	6.77	5.17	7.9	7.08
COG	S	Function unknown	Tfu_02123	hypothetical protein	5.58	4.39	7.27	6
COG	S	Function unknown	Tfu_02136	hypothetical protein	6.44	5.09	8.07	7.86
COG	S	Function unknown	Tfu_02170	Iojap-related protein	10.54	7.94	10.7	9.16
COG	S	Function unknown	Tfu_02174	similar to Uncharacterized conserved protein	7.85	5.98	10.01	8.79
COG	S	Function unknown	Tfu_02184	hypothetical protein	13.35	10.73	13.25	13.71
COG	S	Function unknown	Tfu_02244	hypothetical protein	7.53	6.67	8.76	9.12
COG	S	Function unknown	Tfu_02249	hypothetical protein	8.54	7.54	8.78	7.69
COG	S	Function unknown	Tfu_02325	similar to Uncharacterized membrane protein	8.62	6.46	10.3	9.33
COG	S	Function unknown	Tfu_02336	hypothetical protein	10.55	8.41	11.61	11.81
COG	S	Function unknown	Tfu_02372	ATP-dependent Clp protease adaptor protein ClpS	9.12	6.55	8.21	7.16
COG	S	Function unknown	Tfu_02396	putative cellulose-binding protein	9.54	7.64	12.13	10.36
COG	S	Function unknown	Tfu_02402	hypothetical protein	8.44	6.46	9.08	8.57
COG	S	Function unknown	Tfu_02404	cobalamin adenosyltransferase	8.24	6.55	8.55	8.44
COG	S	Function unknown	Tfu_02414	hypothetical protein	7.42	6.27	7.43	6.57
COG	S	Function unknown	Tfu_02502	putative integral membrane protein	8.73	6.87	9.04	8.34
COG	S	Function unknown	Tfu_02503	possible conserved membrane protein	8.73	6.69	8.7	8.61
COG	S	Function unknown	Tfu_02509	hypothetical protein	8.43	5.7	8.52	7.6
COG	S	Function unknown	Tfu_02517	LPPG:Fo 2-phospho-L-lactate transferase	9.25	7.11	9.34	8.72
COG	S	Function unknown	Tfu_02518	hypothetical protein	7.58	6.17	8.65	8.96
COG	S	Function unknown	Tfu_02548	hypothetical protein	6.11	6.07	6.86	6.7
COG	S	Function unknown	Tfu_02565	Enzymatic protein of unknown function	9.76	7.91	10.83	11.36
COG	S	Function unknown	Tfu_02608	hypothetical protein	6.74	5.61	8.45	9.16
COG	S	Function unknown	Tfu_02663	hypothetical protein	10.85	8.6	12.06	10.23
COG	S	Function unknown	Tfu_02672	hypothetical protein	9.65	7	9.45	8.79
COG	S	Function unknown	Tfu_02680	hypothetical protein	9.3	7.11	10.77	9.73
COG	S	Function unknown	Tfu_02752	hypothetical protein	10.23	8.48	9.95	9.96
COG	S	Function unknown	Tfu_02757	hypothetical protein	6.67	5.67	8.43	8.37
COG	S	Function unknown	Tfu_02775	hypothetical protein	10.41	9.52	8.3	9.5
COG	S	Function unknown	Tfu_02777	hypothetical protein	9.28	6.32	9.74	10.31
COG	S	Function unknown	Tfu_02781	similar to Uncharacterized protein of PSP1	6.52	5.09	7.26	8.54
COG	S	Function unknown	Tfu_02813	similar to membrane protein	5.7	4.25	7.15	7.99
COG	S	Function unknown	Tfu_02818	hypothetical protein	8.8	7.81	8.48	8.67
COG	S	Function unknown	Tfu_02833	putative secreted protein	10.82	9.29	11.38	10.68
COG	S	Function unknown	Tfu_02846	hypothetical protein	8.2	8.02	9.03	7.88
COG	S	Function unknown	Tfu_02853	hypothetical protein	8.46	6.23	9.37	8.18
COG	S	Function unknown	Tfu_02861	hypothetical protein	4.7	7.82	5.75	8.78
COG	S	Function unknown	Tfu_02870	putative integral membrane protein	7.86	6.55	8.97	8.71
COG	S	Function unknown	Tfu_02878	DNA and RNA helicase	9.1	6.89	9.68	9.55
COG	S	Function unknown	Tfu_02885	hypothetical protein	5.73	4.58	7.6	5.83
COG	S	Function unknown	Tfu_02887	similar to membrane protein	8.2	6.46	9.47	9.66
COG	S	Function unknown	Tfu_02888	similar to Uncharacterized conserved protein	7.94	5.29	8.77	8.87
COG	S	Function unknown	Tfu_02898	hypothetical protein	10.76	8.7	10.61	11.69
COG	S	Function unknown	Tfu_02972	hypothetical protein	6.85	4.7	11.11	10.6
COG	S	Function unknown	Tfu_02999	similar to Uncharacterized protein conserved in	6.79	5.09	7.69	7.51
COG	S	Function unknown	Tfu_03005	hypothetical protein	11.07	8.99	11.08	10.56
COG	S	Function unknown	Tfu_03066	Tyrosine protein kinase:Serine/threonine protein	10.5	8.41	11.3	11.35
COG	S	Function unknown	Tfu_03071	hypothetical protein	9.86	8.15	11	9.77
COG	S	Function unknown	Tfu_03079	hypothetical protein	5.25	5.13	5.32	5.73
COG	S	Function unknown	Tfu_03082	hypothetical protein	7.98	5.91	8.72	9.07
COG	S	Function unknown	Tfu_03090	putative beta-carotene desaturase/methylase	3.81	5.09	5.29	4.7
	S	Function unknown	Tfu_03096	putative integral membrane protein	9.75	7.81	10.13	9.8
COG	S	Function unknown	Tfu_03115	Protein of unknown function DUF37	9.48	7.04	9.54	8.13
COG
COG	J	Translation, ribosomal structure and biogenesis	Tfu_00027	putative deaminase	6.43	4.75	7.56	7.51
COG	J	Translation, ribosomal structure and biogenesis	Tfu_00031	seryl-tRNA synthetase	11.07	8.87	11.24	11.09
COG	J	Translation, ribosomal structure and biogenesis	Tfu_00114	hypothetical protein	10.06	8.11	10.32	11.1
COG	J	Translation, ribosomal structure and biogenesis	Tfu_00205	hypothetical protein		2.32	3.58	3.7
COG	J	Translation, ribosomal structure and biogenesis	Tfu_00212	cysteinyl-tRNA synthetase	11.6	9.34	12.27	11.17
COG	J	Translation, ribosomal structure and biogenesis	Tfu_00213	RNA methyltransferase TrmH, group 3	9.66	6.75	9.83	9.22
COG	J	Translation, ribosomal structure and biogenesis	Tfu_00238	hypothetical protein	9.17	7.46	9.65	9.56
COG	J	Translation, ribosomal structure and biogenesis	Tfu_00243	hypothetical protein	5.98	3	7.35	6.81
COG	J	Translation, ribosomal structure and biogenesis	Tfu_00269	arginyl-tRNA synthetase, class Ic	11.31	9.11	11.22	10.33
COG	J	Translation, ribosomal structure and biogenesis	Tfu_00359	peptide chain release factor 3:Small GTP-binding	8.25	6.6	8.77	8.75
COG	J	Translation, ribosomal structure and biogenesis	Tfu_00377	ribosomal-protein-alanine N-acetyltransferase	8.41	6.49	9.74	10.21
COG	J	Translation, ribosomal structure and biogenesis	Tfu_00389	methionyl-tRNA synthetase	13.73	11.26	14.39	12.32
COG	J	Translation, ribosomal structure and biogenesis	Tfu_00405	dimethyladenosine transferase	6.36	4.81	6.86	7.17
COG	J	Translation, ribosomal structure and biogenesis	Tfu_00416	Ribosomal protein L25	12.19	10.35	13.67	12.34
COG	J	Translation, ribosomal structure and biogenesis	Tfu_00417	peptidyl-tRNA hydrolase	8.44	7.26	10.1	8.49
COG	J	Translation, ribosomal structure and biogenesis	Tfu_00473	Conserved hypothetical protein 92	12.54	10.01	12.07	11.1
COG	J	Translation, ribosomal structure and biogenesis	Tfu_00514	helicase, C-terminal:DEAD/DEAH box helicase,	8.25	6.71	9.97	9.33
COG	J	Translation, ribosomal structure and biogenesis	Tfu_00597	tRNA	10.26	7.85	10.54	9.74
COG	J	Translation, ribosomal structure and biogenesis	Tfu_00605	aspartyl/glutamyl-tRNA amidotransferase subunit	9	7.25	9.52	8.4
COG	J	Translation, ribosomal structure and biogenesis	Tfu_00606	glutamyl-tRNA amidotransferase subunit A	11.68	9.5	11.7	10.81
COG	J	Translation, ribosomal structure and biogenesis	Tfu_00609	aspartyl/glutamyl-tRNA amidotransferase subunit	11.06	8.83	12.13	10.55
COG	J	Translation, ribosomal structure and biogenesis	Tfu_00623	glutamyl-tRNA synthetase bacterial/mitochondrial	10.76	8.34	11.04	10.14
COG	J	Translation, ribosomal structure and biogenesis	Tfu_00645	50S ribosomal protein L28	12.45	9.57	11.61	10.36
COG	J	Translation, ribosomal structure and biogenesis	Tfu_00650	50S ribosomal protein L32	11.49	9.57	11.75	9.97
COG	J	Translation, ribosomal structure and biogenesis	Tfu_00662	Ribosomal protein S16	13.25	10.37	13.5	11.64
COG	J	Translation, ribosomal structure and biogenesis	Tfu_00664	16S rRNA processing protein RimM	8.73	6.54	9.63	8.81
COG	J	Translation, ribosomal structure and biogenesis	Tfu_00665	tRNA (guanine-N1-)-methyltransferase	6.86	5.78	8.92	8.04
COG	J	Translation, ribosomal structure and biogenesis	Tfu_00666	Ribosomal protein L19	11.27	8.66	11.82	10.08
COG	J	Translation, ribosomal structure and biogenesis	Tfu_00673	hypothetical protein	6.58	5.04	6.83	7.49
COG	J	Translation, ribosomal structure and biogenesis	Tfu_00676	30S ribosomal protein S2	13.17	11.16	13.2	11.47
COG	J	Translation, ribosomal structure and biogenesis	Tfu_00677	elongation factor Ts	12.7	10.47	13.28	11.73
COG	J	Translation, ribosomal structure and biogenesis	Tfu_00679	ribosome recycling factor	11.59	9.46	11.93	10.23
COG	J	Translation, ribosomal structure and biogenesis	Tfu_00737	hypothetical protein	6.66	4.25	5.95	8.38
COG	J	Translation, ribosomal structure and biogenesis	Tfu_00759	histidine--tRNA ligase	10.92	8.87	10.18	9.31
COG	J	Translation, ribosomal structure and biogenesis	Tfu_00772	prolyl-tRNA synthetase	9.69	7.73	11.13	9.81
COG	J	Translation, ribosomal structure and biogenesis	Tfu_00778	translation initiation factor IF-2	13.33	10.97	14.74	12.33
COG	J	Translation, ribosomal structure and biogenesis	Tfu_00780	ribosome-binding factor A	8.52	6.6	10.87	7.88
COG	J	Translation, ribosomal structure and biogenesis	Tfu_00781	tRNA pseudouridine synthase B	8.82	7.43	11.24	9.35
COG	J	Translation, ribosomal structure and biogenesis	Tfu_00783	Ribosomal protein S15, bacterial chloroplast and	12.67	10.51	12.16	9.78
COG	J	Translation, ribosomal structure and biogenesis	Tfu_00784	polyribonucleotide nucleotidyltransferase	13.16	10.94	13.42	12.7
COG	J	Translation, ribosomal structure and biogenesis	Tfu_00795	hypothetical protein	9.68	8.2	10.41	9.06
COG	J	Translation, ribosomal structure and biogenesis	Tfu_00811	hypothetical protein	11.93	9.16	13.14	12.63
COG	J	Translation, ribosomal structure and biogenesis	Tfu_00815	tRNA delta(2)-isopentenylpyrophosphate	7.04	5.04	8.14	7.92
COG	J	Translation, ribosomal structure and biogenesis	Tfu_00827	Ribosomal protein S20p	10.3	7.61	9.68	8.24
COG	J	Translation, ribosomal structure and biogenesis	Tfu_00861	glycyl-tRNA synthetase	11.59	9.24	12.62	10.76
COG	J	Translation, ribosomal structure and biogenesis	Tfu_00903	putative acetyltransferase	10.95	8.74	11.91	12.26
COG	J	Translation, ribosomal structure and biogenesis	Tfu_00968	methionine aminopeptidase	10.33	8.88	11.08	10.25
COG	J	Translation, ribosomal structure and biogenesis	Tfu_01013	30S ribosomal protein S4	13.53	10.84	12.72	11.08
COG	J	Translation, ribosomal structure and biogenesis	Tfu_01075	methionyl-tRNA formyltransferase	4.95	5.17	6.21	5.21
COG	J	Translation, ribosomal structure and biogenesis	Tfu_01076	putative RNA-binding Sun protein	5.67	4.81	7.51	6.25
COG	J	Translation, ribosomal structure and biogenesis	Tfu_01093	translation elongation factor P (EF-P)	12.48	10.45	11.58	10.32
COG	J	Translation, ribosomal structure and biogenesis	Tfu_01120	isoleucyl-tRNA synthetase, class Ia	10.39	8.27	11.45	9.23
COG	J	Translation, ribosomal structure and biogenesis	Tfu_01123	pseudouridine synthase, RluD	8.52	6.79	10	8.79
COG	J	Translation, ribosomal structure and biogenesis	Tfu_01190	hypothetical protein	9.1	6.32	9.83	9.74
COG	J	Translation, ribosomal structure and biogenesis	Tfu_01191	30S ribosomal protein S1	14.89	13.13	16.44	14.4
COG	J	Translation, ribosomal structure and biogenesis	Tfu_01206	pseudouridine synthase, Rsu	8.57	6.98	10.32	9.2
COG	J	Translation, ribosomal structure and biogenesis	Tfu_01394	mannose-1-phosphate guanylyltransferase /	13.5	10.58	14.68	12.96
COG	J	Translation, ribosomal structure and biogenesis	Tfu_01440	helicase, C-terminal:DEAD/DEAH box helicase,	9.6	7.5	10.67	9.15
COG	J	Translation, ribosomal structure and biogenesis	Tfu_01572	hypothetical protein	6.93	5.88	8	6.74
COG	J	Translation, ribosomal structure and biogenesis	Tfu_01642	RNA-binding S4	6.69	4.17	8.01	7.02
COG	J	Translation, ribosomal structure and biogenesis	Tfu_01683	hypothetical protein	4.25	6.3	5.73	3.81
COG	J	Translation, ribosomal structure and biogenesis	Tfu_01684	probable tRNA/rRNA methyltransferase	7.81	6.25	8.74	7.56
COG	J	Translation, ribosomal structure and biogenesis	Tfu_01723	hypothetical protein	5.36	3.17	7.69	6.27
COG	J	Translation, ribosomal structure and biogenesis	Tfu_01726	formylmethionine deformylase	7.92	6.63	9.86	7.71
COG	J	Translation, ribosomal structure and biogenesis	Tfu_01806	hypothetical protein	9.81	8.69	9.97	8.74
COG	J	Translation, ribosomal structure and biogenesis	Tfu_01810	tRNA (adenine-N(1)-)-methyltransferase	9.37	7.26	9.43	8.43
COG	J	Translation, ribosomal structure and biogenesis	Tfu_01832	cysteinyl-tRNA synthetase	8.74	7	9.92	9.02
COG	J	Translation, ribosomal structure and biogenesis	Tfu_01901	HRDC:3'-5' exonuclease	9.03	6.55	10.5	10.55
COG	J	Translation, ribosomal structure and biogenesis	Tfu_01927	23S rRNA methyltransferase/RumA	7.97	6.55	8.98	8.15
COG	J	Translation, ribosomal structure and biogenesis	Tfu_01936	valyl-tRNA synthetase	11.59	9.8	11.92	10.15
COG	J	Translation, ribosomal structure and biogenesis	Tfu_01961	translation factor SUA5	5.29	5.13	6.82	6.15
COG	J	Translation, ribosomal structure and biogenesis	Tfu_02034	hemolysin A	8.09	6.6	9.47	9.01
COG	J	Translation, ribosomal structure and biogenesis	Tfu_02043	tyrosyl-tRNA synthetase, class Ib	10.38	8.47	10.74	9.34
COG	J	Translation, ribosomal structure and biogenesis	Tfu_02060	phenylalanyl-tRNA synthetase beta subunit	9.38	7.39	11.91	9.49
COG	J	Translation, ribosomal structure and biogenesis	Tfu_02061	phenylalanyl-tRNA synthetase alpha subunit	9.19	7.12	11.5	8.4
COG	J	Translation, ribosomal structure and biogenesis	Tfu_02063	putative rRNA methylase	10.4	8.45	11.48	8.69
COG	J	Translation, ribosomal structure and biogenesis	Tfu_02064	50S ribosomal protein L20	10.66	8.89	12.11	9.14
COG	J	Translation, ribosomal structure and biogenesis	Tfu_02065	ribosomal protein L35	9.49	7.48	10.82	8.08
COG	J	Translation, ribosomal structure and biogenesis	Tfu_02066	bacterial translation initiation factor 3	13.69	10.93	14.95	12.27
COG	J	Translation, ribosomal structure and biogenesis	Tfu_02070	alanyl-tRNA synthetase	10.2	8.56	12.42	10.26
COG	J	Translation, ribosomal structure and biogenesis	Tfu_02086	aspartyl-tRNA synthetase	11.08	8.92	12.12	9.92
COG	J	Translation, ribosomal structure and biogenesis	Tfu_02108	threonyl-tRNA synthetase	12.44	9.71	12.61	10.8
COG	J	Translation, ribosomal structure and biogenesis	Tfu_02128	hypothetical protein	9.18	7.72	10.58	9.94
COG	J	Translation, ribosomal structure and biogenesis	Tfu_02143	putative guanyltransferase	9.02	7.06	9.44	9.2
COG	J	Translation, ribosomal structure and biogenesis	Tfu_02156	leucyl-tRNA synthetase bacterial/mitochondrial,	10.8	8.57	11.82	9.63
COG	J	Translation, ribosomal structure and biogenesis	Tfu_02181	Ribosomal protein L27	12.43	9.33	12.14	10.33
COG	J	Translation, ribosomal structure and biogenesis	Tfu_02182	50S ribosomal protein L21	13.02	10.03	12.97	11.01
COG	J	Translation, ribosomal structure and biogenesis	Tfu_02183	ribonuclease E and G	11.27	9.07	12.83	12.31
COG	J	Translation, ribosomal structure and biogenesis	Tfu_02207	amidase	7.2	4	8.8	8
COG	J	Translation, ribosomal structure and biogenesis	Tfu_02264	putative rRNA methylase	6.78	4.81	7.58	7.1
COG	J	Translation, ribosomal structure and biogenesis	Tfu_02365	ribonuclease PH	10.95	8.31	11.42	10.56
COG	J	Translation, ribosomal structure and biogenesis	Tfu_02376	tryptophanyl-tRNA synthetase, class Ib	11.02	9.41	10.51	9.75
COG	J	Translation, ribosomal structure and biogenesis	Tfu_02417	translation factor SUA5	8.07	6.52	9.02	8.36
COG	J	Translation, ribosomal structure and biogenesis	Tfu_02418	modification methylase HemK	9.89	7.85	10.56	9.48
COG	J	Translation, ribosomal structure and biogenesis	Tfu_02419	peptide chain release factor 1	10.05	8.16	11.46	10.13
COG	J	Translation, ribosomal structure and biogenesis	Tfu_02420	Ribosomal protein L31	12.24	9.51	11.24	9.72
COG	J	Translation, ribosomal structure and biogenesis	Tfu_02426	similar to Arginyl-tRNA synthetase	7.52	5.88	7.87	6.93
COG	J	Translation, ribosomal structure and biogenesis	Tfu_02433	formylmethionine deformylase	8.64	5.91	9.71	8.75
COG	J	Translation, ribosomal structure and biogenesis	Tfu_02449	tRNA/rRNA methyltransferase	9.31	7.73	9.98	10.09
COG	J	Translation, ribosomal structure and biogenesis	Tfu_02479	peptide chain release factor 2	13.16	10.23	13.13	11.96
COG	J	Translation, ribosomal structure and biogenesis	Tfu_02492	sigma 54 modulation protein/ribosomal protein	12.73	9.83	11.47	13.08
COG	J	Translation, ribosomal structure and biogenesis	Tfu_02600	hypothetical protein	6.25	5.09	7.73	7.34
COG	J	Translation, ribosomal structure and biogenesis	Tfu_02613	30S ribosomal protein S9	11.01	9.12	12.76	10.73
COG	J	Translation, ribosomal structure and biogenesis	Tfu_02614	50S ribosomal protein L13	11.14	9.24	12.86	10.61
COG	J	Translation, ribosomal structure and biogenesis	Tfu_02616	tRNA pseudouridine synthase A	6.38	5	7.25	6.73
COG	J	Translation, ribosomal structure and biogenesis	Tfu_02617	Ribosomal protein L17	11.53	9.5	12.19	10.56
COG	J	Translation, ribosomal structure and biogenesis	Tfu_02619	30S ribosomal protein S11	9.97	8.34	11.16	9.29
COG	J	Translation, ribosomal structure and biogenesis	Tfu_02620	putative ribosomal protein S13	10.98	8.88	11.47	9.77
COG	J	Translation, ribosomal structure and biogenesis	Tfu_02622	bacterial translation initiation factor 1	13.68	12.36	12.68	11.63
COG	J	Translation, ribosomal structure and biogenesis	Tfu_02624	peptidase M24A, methionine aminopeptidase,	12.97	10.64	13	12.39
COG	J	Translation, ribosomal structure and biogenesis	Tfu_02627	50S ribosomal protein L15	13.9	11.55	13.54	12.1
COG	J	Translation, ribosomal structure and biogenesis	Tfu_02628	Ribosomal protein L30, bacterial	10.67	8.8	10.4	8.98
COG	J	Translation, ribosomal structure and biogenesis	Tfu_02629	30S ribosomal protein S5	11.97	10.21	12.5	10.92
COG	J	Translation, ribosomal structure and biogenesis	Tfu_02630	Ribosomal protein L18	10.7	8.98	11.54	9.64
COG	J	Translation, ribosomal structure and biogenesis	Tfu_02631	putative ribosomal protein L6	12.33	10.69	12.9	10.74
COG	J	Translation, ribosomal structure and biogenesis	Tfu_02632	30S ribosomal protein S8	12.65	10.42	12.43	11.21
COG	J	Translation, ribosomal structure and biogenesis	Tfu_02633	putative ribosomal protein S14	11.06	8.54	10.49	9.54
COG	J	Translation, ribosomal structure and biogenesis	Tfu_02634	50S ribosomal protein L5	13.27	10.68	12.21	10.73
COG	J	Translation, ribosomal structure and biogenesis	Tfu_02635	50S ribosomal protein L24	11.94	9.36	11.32	9.64
COG	J	Translation, ribosomal structure and biogenesis	Tfu_02636	Ribosomal protein L14, bacterial and organelle	10.71	8.48	10.65	8.95
COG	J	Translation, ribosomal structure and biogenesis	Tfu_02637	putative ribosomal protein S17	14.3	11.6	12.84	11.23
COG	J	Translation, ribosomal structure and biogenesis	Tfu_02638	Ribosomal protein L29	13.26	10.89	11.7	10.1
COG	J	Translation, ribosomal structure and biogenesis	Tfu_02639	Ribosomal protein L16	13.19	10.69	12.2	10.47
COG	J	Translation, ribosomal structure and biogenesis	Tfu_02640	30S ribosomal protein S3	13.73	11.77	13.09	11.49
[truncated: 7,587 more rows]
